# Supplementary material for: HIV-1 integrase binding to genomic RNA 5′-UTR induces local structural changes in vitro and in virio
Source: Retrovirology. 2021 Nov 22;18:37. doi: 10.1186/s12977-021-00582-0 (PMC8609798; doi:10.1186/s12977-021-00582-0)
Supplement: Supplementary file 10 — Additional file 10. Raw data files for all of the XL-SHAPE studies reported here. [file 12977_2021_582_MOESM10_ESM.xlsx]

## Sheet: NC-SHAPE
	BG:RNAalone							3NC:1RNA							7NC:1RNA							10.5NC:1RNA									Difference				T-Tests					Significant			Note
nt	T1	T2	T3	T4	Average	STDev		T1	T2	T3	T4	Average	STDev		T1	T2	T3	T4	Average	STDev		T1	T2	T3	Average	STDev			nt	BG-BG	3:1-BG	7:1-BG	10.5:1-BG		3:1-BG	7:1-BG	10.5:1-BG		nt	3:1-BG	7:1-BG	10.5:1-BG
1																												G	1	0	0	0	0		#DIV/0!	#DIV/0!	#DIV/0!		1
2																												G	2	0	0	0	0		#DIV/0!	#DIV/0!	#DIV/0!		2
3																												G	3	0	0	0	0		#DIV/0!	#DIV/0!	#DIV/0!		3
4																												U	4	0	0	0	0		#DIV/0!	#DIV/0!	#DIV/0!		4
5																												C	5	0	0	0	0		#DIV/0!	#DIV/0!	#DIV/0!		5
6																												U	6	0	0	0	0		#DIV/0!	#DIV/0!	#DIV/0!		6
7																												C	7	0	0	0	0		#DIV/0!	#DIV/0!	#DIV/0!		7
8																												U	8	0	0	0	0		#DIV/0!	#DIV/0!	#DIV/0!		8
9																												C	9	0	0	0	0		#DIV/0!	#DIV/0!	#DIV/0!		9
10																												U	10	0	0	0	0		#DIV/0!	#DIV/0!	#DIV/0!		10
11																												G	11	0	0	0	0		#DIV/0!	#DIV/0!	#DIV/0!		11
12																												G	12	0	0	0	0		#DIV/0!	#DIV/0!	#DIV/0!		12
13	0.15529	0.273245	0.0544647	0	0.12075	0.120308		0.105167	0.403791	0.347454	0	0.214103	0.192762		0.103476	0.401262	0.184144	0	0.17222	0.170282		0.0863259	0.00110513	0.164497	0.0839762	0.0817215		U	13	0	0.0933532	0.0514703	-0.0367739		0.442677	0.639046	0.670319		13
14	0	0	0.00561036	0	0.00140259	0.00280518		0.0489263	0	0.0348459	0	0.0209431	0.0248568		0.0521213	0.145179	0.103313	0	0.0751532	0.0629153		0.0126779	0.155193	0.0196294	0.0625002	0.0803498		U	14	0	0.0195405	0.0737506	0.0610976		0.169238	0.057677	0.17659		14
15	0.246489	0.0261488	0.106805	0	0.0948609	0.110836		0.144995	0	0.0422624	0	0.0468143	0.0684186		0.132481	0.00300706	0.0251018	0	0.0401474	0.0625647		0.0799481	0	0.0988706	0.0596062	0.0524804		A	15	0	-0.0480466	-0.0547135	-0.0352547		0.488507	0.422934	0.637328		15
16	1.71059	1.01568	0.484655	0.543341	0.938566	0.566923		0.56331	1.00521	0.692741	0.408454	0.66743	0.253409		0.565374	1.19011	0.527035	0.274753	0.639318	0.389168		0.486683	0.209865	0.716999	0.471182	0.253922		G	16	0	-0.271136	-0.299248	-0.467383		0.416104	0.417562	0.24754		16
17	0.835122	1.64259	2.66651	3.35466	2.12472	1.11083		1.79615	1.60794	1.60378	3.36387	2.09294	0.852025		1.46792	1.40296	1.42703	2.90302	1.80023	0.735681		1.39532	2.21733	1.07611	1.56292	0.588781		A	17	0	-0.0317865	-0.32449	-0.561804		0.965254	0.643475	0.468236		17
18	0	0.175256	0.142274	0.175501	0.123258	0.0836406		0	0.123546	0.123576	0.148157	0.0988197	0.0668924		0	0.169383	0.0994625	0.265293	0.133535	0.112009		0	0.560174	0.167909	0.242695	0.287478		C	18	0	-0.024438	0.0102768	0.119437		0.664184	0.887924	0.454646		18
19	0.0855978	0.118548	0	0.237244	0.110347	0.0982496		0.183606	0.311975	0.160187	0.21008	0.216462	0.0668576		0.541983	0.322405	0.122949	0.32135	0.327172	0.17118		0.164248	0.0116846	0.140753	0.105562	0.0821445		C	19	0	0.106115	0.216825	-0.0047854		0.124367	0.0703806	0.948424		19
20	0.074755	0	0	0.100018	0.0436932	0.0514959		0.0929141	0.0283451	0	0.0469232	0.0420456	0.0390168		0.10356	0	0	0.235166	0.0846815	0.11157		0.0542859	0.0162461	0.0404657	0.0369992	0.0192554		A	20	0	-0.00164761	0.0409883	-0.00669399		0.960978	0.529501	0.841847		20
21	0	0.100734	0.108131	0.0452801	0.0635361	0.0508018		0	0.134819	0.165524	0	0.0750858	0.0876031		0	0.187011	0.160679	0.0780201	0.106428	0.0847954		0	0.111608	0.178047	0.0965516	0.0899733		G	21	0	0.0115496	0.0428915	0.0330155		0.827142	0.418844	0.559499		21
22	0.853116	0.714631	0.601944	0.751225	0.730229	0.10367		0.641006	0.833098	0.738996	0.758189	0.742822	0.0790926		0.547873	0.971191	0.640481	0.605531	0.691269	0.190481		0.405291	0.372523	0.608777	0.462197	0.127995		A	22	0	0.0125933	-0.0389598	-0.268032		0.853211	0.731677	0.0275407		22
23	1.34142	1.6543	1.34463	1.37125	1.4279	0.151528		1.42298	1.90106	1.62592	1.59864	1.63715	0.197592		1.32437	2.09591	1.53196	0.944086	1.47408	0.480739		0.863146	0.679421	1.59375	1.04544	0.483657		U	23	0	0.20925	0.0461822	-0.382459		0.143821	0.860643	0.186958		23
24	1.15391	1.81598	1.59362	1.78988	1.58835	0.306155		1.4757	2.21963	1.88137	1.83638	1.85327	0.304331		1.41482	2.09604	1.70938	1.02376	1.561	0.453972		0.879412	0.632054	1.31601	0.942491	0.346312		C	24	0	0.264925	-0.0273475	-0.645856		0.265636	0.923687	0.0471257		24			Decrease
25	0	0	0.363511	1.41619	0.444925	0.669801		0.903282	0	0.256349	2.00287	0.790624	0.893076		0.585374	0	0.2797	2.07259	0.734415	0.923588		0.452197	1.11054	0	0.520911	0.558447		U	25	0	0.345699	0.28949	0.075986		0.558459	0.629929	0.880255		25
26	0.189615	0.0860674	0.166073	0.471644	0.22835	0.168142		0.311125	0.241556	0.199142	0.518673	0.317624	0.14176		0.166381	0.133613	0.17336	0.424133	0.224372	0.134296		0.171002	0.366601	0.102054	0.213219	0.137233		G	26	0	0.0892742	-0.00397797	-0.0151309		0.447876	0.971707	0.904207		26
27	0.241535	0.0750332	0.139842	0.371381	0.206948	0.129279		0.370256	0.369152	0.291704	0.418583	0.362424	0.0524778		0.137364	0.37585	0.266136	0.503416	0.320691	0.156009		0.161511	0.398614	0.128586	0.22957	0.147319		A	27	0	0.155476	0.113744	0.0226226		0.06739	0.304444	0.837117		27
28	0.0580505	0.0345432	0.0271291	0.0785211	0.049561	0.0233772		0.0684027	0.154783	0.0988574	0.140017	0.115515	0.039325		0.0328572	0.0850934	0.0763056	0.242468	0.109181	0.0917456		0	0.188902	0.0569476	0.0819497	0.0969009		G	28	0	0.065954	0.05962	0.0323887		0.0279365	0.254647	0.536318		28
29	0.0880277	0.270354	0.13593	0.302457	0.199192	0.103421		0.0858266	0.46166	0.278893	0.24985	0.269057	0.153986		0.0814123	0.247181	0.211001	0.320693	0.215072	0.100114		0	0.186015	0.220955	0.135657	0.118774		C	29	0	0.0698648	0.0158794	-0.0635357		0.47978	0.832689	0.482905		29
30	1.22823	1.77749	1.16466	0.411918	1.14558	0.561181		0.388363	2.3188	2.74762	0.337291	1.44802	1.26541		0.871185	1.8929	2.03377	0	1.19946	0.952785		0.501587	0.0953423	1.88252	0.826483	0.93684		C	30	0	0.302443	0.053887	-0.319093		0.67742	0.925531	0.594258		30
31	1.77374	0.184985	0	2.92701	1.22143	1.38806		2.38275	0.176623	0.240115	2.91003	1.42738	1.42419		1.62339	0.337232	0.210397	3.14147	1.32812	1.36706		1.63428	2.10189	0	1.24539	1.10359		U	31	0	0.205946	0.106689	0.0239594		0.842772	0.916358	0.981423		31
32	3.26457	2.4357	2.23904	3.40917	2.83712	0.585602		2.25968	2.44377	1.80882	2.85079	2.34077	0.432154		1.76908	1.86346	1.56463	1.68168	1.71971	0.127277		1.43776	1.22142	1.28981	1.31633	0.11058		G	32	0	-0.496352	-1.1174	-1.52079		0.221521	0.00974593	0.00744		32		Decrease	Decrease
33	0.950197	0.611616	1.23159	1.79068	1.14602	0.498948		1.0968	0.62435	0.615845	1.87401	1.05275	0.591837		0.823883	0.344258	0.499399	1.66824	0.833945	0.591006		0.789187	1.03642	0.35943	0.728346	0.342572		G	33	0	-0.0932712	-0.312077	-0.417676		0.817593	0.450482	0.271948		33
34	2.87689	3.22064	1.2728	1.45823	2.20714	0.984819		1.25486	2.86132	1.72652	1.45394	1.82416	0.71796		1.28401	2.86281	1.52501	0.346564	1.5046	1.03841		0.946967	0.312619	1.57695	0.945511	0.632165		G	34	0	-0.382977	-0.702539	-1.26163		0.552848	0.364118	0.113226		34
35	0.903027	0.179858	2.3102	3.4206	1.70342	1.44669		2.33093	0.486356	1.20274	3.72794	1.93699	1.41494		1.852	0.368921	1.12928	3.08019	1.6076	1.15345		1.47449	2.21704	0.351523	1.34768	0.939198		A	35	0	0.233566	-0.0958235	-0.355741		0.825108	0.920878	0.72847		35
36	0.118482	0.157321	0.21246	0.168439	0.164176	0.038663		0.161886	0.0705973	0.12236	0.260064	0.153727	0.0801427		0.172472	0.16381	0.112287	0.202657	0.162807	0.0375708		0.180116	0.167279	0.160624	0.16934	0.00990811		G	36	0	-0.0104489	-0.00136911	0.00516392		0.82213	0.96114	0.833851		36
37	0	0.217977	0.0623986	0.115528	0.0989757	0.0923206		0.0372846	0.0961668	0.0341859	0.256966	0.106151	0.104509		0.0842728	0.148103	0.0557867	0.120463	0.102156	0.0404813		0.0694617	0.0940906	0.100292	0.0879481	0.0163072		C	37	0	0.00717515	0.00318072	-0.0110276		0.921388	0.951732	0.84948		37
38	0	0.208042	0	0	0.0520104	0.104021		0	0.223292	0.0892573	0.0313999	0.0859872	0.0987197		0	0.210991	0.0550079	0	0.0664997	0.0997568		0	0.073144	0.142411	0.0718518	0.0712145		U	38	0	0.0339768	0.0144893	0.0198414		0.652359	0.847289	0.789655		38
39	0	0	0	0	0	0		0	0	0	0	0	0		0.0407972	0	0	0.0359099	0.0191768	0.0222331		0.0178476	0	0	0.00594919	0.0103043		C	39	0	0	0.0191768	0.00594919		#DIV/0!	0.135275	0.285591		39
40	0	0.288218	0.128082	0	0.104075	0.136807		0	0.293895	0.236225	0.0925086	0.155657	0.133938		0	0.272289	0.271582	0	0.135968	0.157002		0	0	0.231236	0.0770785	0.133504		U	40	0	0.0515824	0.0318929	-0.0269964		0.60939	0.769725	0.804597		40
41	0	0	0.0253349	0.286525	0.077965	0.139552		0.0149406	0	0	0.439991	0.113733	0.217619		0	0	0.06292	0.185971	0.0622227	0.0876686		0	0.120959	0	0.0403196	0.0698357		C	41	0	0.0357678	-0.0157423	-0.0376453		0.791287	0.854793	0.690487		41
42	0	0	0	0.368999	0.0922498	0.1845		0.0491039	0.156787	0.0650332	0.436855	0.176945	0.179655		0.126886	0.0413161	0.102929	0.39042	0.165388	0.154291		0.0603014	0	0	0.0201005	0.034815		U	42	0	0.0846951	0.073138	-0.0721493		0.535087	0.565359	0.542412		42
43	0	0.0121122	0.0520658	0.0517511	0.0289823	0.026931		0.00281241	0.0748007	0.0653877	0.0457553	0.047189	0.0319632		0.0140838	0	0.0631939	0.134392	0.0529174	0.060696		0	0.0358457	0	0.0119486	0.0206955		G	43	0	0.0182068	0.0239352	-0.0170337		0.417128	0.498078	0.406666		43
44	0.0511735	0.0364274	0.105511	0	0.0482779	0.0437995		0.0465649	0.0587437	0.108113	0	0.0533555	0.0444236		0.0587918	0	0.108948	0	0.041935	0.0525738		0.0577607	0.00422808	0.110883	0.057624	0.0533276		G	44	0	0.00507751	-0.00634292	0.00934601		0.876035	0.859032	0.808302		44
45	0.176962	0	0.028234	0	0.0512991	0.0848263		0.0810402	0	0	0.00215448	0.0207987	0.0401739		0.0754885	0	0.0251438	0.0330991	0.0334328	0.031386		0.070725	0	0.0768065	0.0491772	0.0426971		C	45	0	-0.0305005	-0.0178663	-0.00212195		0.539812	0.706455	0.970317		45
46	0.0937987	0.0701815	0	0.231514	0.0988736	0.0969854		0.0814708	0.160431	0.067751	0.246912	0.139141	0.0826441		0.204782	0.143013	0.099011	0.178869	0.156419	0.0458926		0.117118	0.0284927	0.219335	0.121649	0.0955018		U	46	0	0.0402674	0.0575453	0.0227752		0.550672	0.324663	0.769532		46
47	0.133325	0.0306006	0.0520837	0.0547322	0.0676854	0.0450741		0.0542515	0.0566757	0.0696042	0.103691	0.0710556	0.0227767		0.082374	0.103076	0.0859514	0.0618259	0.0833068	0.0169324		0.077312	0.0126526	0.115665	0.0685431	0.0520629		A	47	0	0.00337021	0.0156215	0.00085776		0.898187	0.540447	0.982235		47
48	0.174833	0.0865167	0.0387193	0.00621627	0.0765713	0.0733414		0	0.165031	0.0711676	0	0.0590496	0.0782146		0.0482338	0.109089	0.0831531	0.0278255	0.0670753	0.0361441		0.0333627	0.0166916	0.140236	0.0634302	0.0670363		A	48	0	-0.0175217	-0.00949604	-0.0131412		0.754895	0.824041	0.817862		48
49	0.0517533	0.109556	0	0.13413	0.0738599	0.0601407		0	0.154163	0.0719181	0	0.0565202	0.0733944		0.115304	0.0884003	0.109551	0.103619	0.104219	0.0115745		0.00363963	0	0.149904	0.0511812	0.0855158		C	49	0	-0.0173397	0.0303588	-0.0226787		0.727293	0.359772	0.694675		49
50	0	0	0.0866617	0.087948	0.0436524	0.0504082		0	0.0338569	0.173698	0.211949	0.104876	0.103672		0.204609	0	0.17167	0.163161	0.13486	0.0916663		0.00620785	0.0150476	0.118851	0.0467021	0.0626387		U	50	0	0.0612235	0.0912078	0.00304966		0.329019	0.131828	0.945556		50
51	0.191984	0.125887	0	0.043342	0.0903034	0.0855673		0.0971657	0.128182	0.0271145	0.119915	0.0930943	0.0458999		0.130925	0.101706	0	0.197958	0.107647	0.0823024		0.143133	0.103792	0.0157262	0.0875502	0.0652376		A	51	0	0.00279087	0.0173437	-0.0027532		0.956026	0.779997	0.964961		51
52	0.0265967	0.169802	0	0	0.0490997	0.0814392		0	0.155747	0	0	0.0389367	0.0778734		0.00344294	0.119967	0	0.112749	0.0590397	0.0662659		0	0.12347	0	0.0411567	0.0712854		G	52	0	-0.010163	0.00994001	-0.00794307		0.862786	0.856064	0.898533		52
53	0	0	0	0.177049	0.0442623	0.0885246		0	0.198731	0	0.253804	0.113134	0.132556		0	0	0	0.148872	0.0372179	0.0744359		0	0.0766481	0	0.0255494	0.0442528		G	53	0	0.0688716	-0.00704436	-0.0187129		0.420707	0.907026	0.754198		53
54	0.049877	0.0150311	0	0.198194	0.0657756	0.0907174		0	0.201796	0	0.224774	0.106643	0.123497		0	0.0515992	0	0.090311	0.0354775	0.0439087		0	0.107412	0.0218556	0.0430891	0.0567668		G	54	0	0.0408669	-0.0302981	-0.0226865		0.612936	0.569682	0.722047		54
55	0	0	0	0	0	0		0	0.144261	0.0628101	0.0676093	0.0686701	0.0590622		0	0	0.0181331	0	0.00453329	0.00906657		0	0.0457918	0.0683652	0.0380523	0.0348335		A	55	0	0.0686701	0.00453329	0.0380523		0.0590153	0.355918	0.0732145		55
56	0.207618	0.0231224	0	0.00194809	0.0581721	0.100179		0	0.1798	0.0303569	0.163136	0.0933233	0.0913347		0	0	0	0.0123954	0.00309886	0.00619772		0	0.113565	0	0.0378551	0.0655669		A	56	0	0.0351512	-0.0550732	-0.020317		0.622611	0.314546	0.774564		56
57	0.0656335	0.039769	0	0.0101913	0.0288985	0.0297361		0	0.120421	0.000416898	0.0882051	0.0522607	0.0615271		0.038084	0	0	0.0342301	0.0180785	0.0209345		0.00217074	0.00555439	0	0.00257504	0.00279918		C	57	0	0.0233622	-0.0108199	-0.0263234		0.519655	0.573547	0.195926		57
58	0.178555	0	0	0.330682	0.127309	0.159585		0.0540099	0.00668219	0	0.330883	0.0978937	0.157175		0.135327	0.0583136	0	1.31095	0.376148	0.625662		0.163834	0.212811	0	0.125548	0.111452		C	58	0	-0.0294154	0.248839	-0.00176068		0.801606	0.470099	0.987701		58
59	0.0892407	0.371522	0	0.366992	0.206939	0.190946		0.104025	0.389403	0.200681	0.446298	0.285102	0.159978		0.444092	0.419799	0.301823	0.37243	0.384536	0.0626588		0.461726	0.134614	0.248464	0.281601	0.166055		C	59	0	0.0781632	0.177597	0.0746625		0.553414	0.127572	0.613075		59
60	0.186485	0	0.0442411	0.113716	0.0861105	0.0816601		0.182431	0	0	0.156463	0.0847235	0.098403		0.142586	0	0.00363065	0.401131	0.136837	0.188284		0.129649	0.180991	0	0.103547	0.093276		A	60	0	-0.00138697	0.0507263	0.017436		0.983396	0.638643	0.80236		60
61	0.71826	0.277168	0.0145785	0.242889	0.313224	0.294103		0.163119	0.323514	0.129297	0.270939	0.221717	0.0908492		0.239498	0.140802	0.143277	0	0.130894	0.098623		0.174131	0.0779605	0.237645	0.163246	0.0803969		C	61	0	-0.0915063	-0.182329	-0.149978		0.573862	0.284299	0.438566		61
62	1.26811	0.602399	0.0512403	0.511156	0.608226	0.501708		0.564751	0.587664	0.25282	0.507138	0.478093	0.153955		0.445973	0.466916	0.2359	0.170719	0.329877	0.148796		0.379884	0.19444	0.325828	0.300051	0.0953716		U	62	0	-0.130133	-0.278349	-0.308175		0.637581	0.328345	0.351946		62
63	0.606509	0.133248	0	0.0226219	0.190595	0.283322		0.380703	0.202103	0.139995	0.161815	0.221154	0.109433		0.313643	0.107676	0.0719977	0.108801	0.150529	0.110077		0.29744	0	0.072806	0.123415	0.155044		G	63	0	0.0305589	-0.0400654	-0.0671797		0.847168	0.800887	0.72939		63
64	0.126526	0.00364017	0	0.184592	0.0786895	0.0918841		0.0372563	0	0.108999	0.17856	0.0812039	0.0791124		0.0430995	0.0667736	0.0701824	0.00624831	0.046576	0.0294597		0.187216	0	0.138803	0.108673	0.0971767		C	64	0	0.00251441	-0.0321136	0.0299834		0.968263	0.530392	0.693656		64
65	0.301389	0.308856	0.176038	0.174183	0.240117	0.075128		0.180726	0.386886	0.161285	0	0.182225	0.158675		0.325502	0.295439	0.388263	0.000180893	0.252346	0.172501		0.395427	0.113328	0.34308	0.283945	0.150059		U	65	0	-0.0578922	0.0122294	0.0438284		0.534049	0.900818	0.628202		65
66	0	0	0.594432	0.244995	0.209857	0.281196		0.398745	0.130513	0.337421	0.103705	0.242596	0.147453		0.640879	0.134243	0.715451	0	0.372643	0.358313		0.731262	0.225364	0.668892	0.541839	0.275844		U	66	0	0.0327392	0.162786	0.331982		0.843436	0.501587	0.180069		66
67	0.103696	0	0.183453	0.309491	0.14916	0.130636		0.183075	0	0.0140242	0.297261	0.12359	0.142571		0.196561	0.040266	0.0567153	0.356266	0.162452	0.147011		0.304842	0.282611	0.0773876	0.221613	0.125397		A	67	0	-0.0255698	0.013292	0.0724534		0.800273	0.896896	0.493752		67
68	0.328938	0.0513471	0.221687	0.328333	0.232576	0.130917		0.23659	0.0358516	0.189662	0.344676	0.201695	0.128206		0.203697	0.10363	0.161121	0.250418	0.179716	0.0624732		0.228598	0.154416	0.172144	0.185053	0.0387388		A	68	0	-0.0308814	-0.05286	-0.0475237		0.747546	0.493573	0.576861		68
69	0.161241	0.00180691	0.159608	0.18151	0.126042	0.0834201		0.103358	0	0.0544559	0.136964	0.0736945	0.0596768		0.0540914	0.0188911	0.0338185	0.135666	0.0606167	0.0520709		0.0810276	0.149439	0.0106623	0.0803764	0.0693908		G	69	0	-0.0523472	-0.0654249	-0.0456653		0.346762	0.231649	0.478562		69
70	0.098687	0.121479	0.0553679	0	0.0688835	0.0534857		0.0318609	0.108105	0.0920839	0	0.0580124	0.0507262		0	0.107957	0.0366072	0	0.036141	0.0508922		0.0379382	0.0341345	0.117429	0.0631671	0.0470304		C	70	0	-0.0108711	-0.0327426	-0.00571642		0.777971	0.409231	0.889062		70
71	0	0	0.0596264	0	0.0149066	0.0298132		0	0	0.0111366	0	0.00278415	0.00556831		0	0	0.0218345	0	0.00545862	0.0109172		0.0131286	0.00347444	0.0139547	0.0101859	0.00582698		C	71	0	-0.0121224	-0.00944798	-0.00472067		0.454531	0.573481	0.802096		71
72	0.0711627	0.204225	0.128492	0.134949	0.134707	0.0544958		0	0.323257	0.13724	0.0234664	0.120991	0.147564		0.0595559	0.25279	0.158661	0	0.117752	0.111297		0.0845916	0.0585627	0.0595826	0.067579	0.0147422		U	72	0	-0.0137166	-0.0169556	-0.0671283		0.867291	0.793532	0.0977204		72
73	0	0.286454	0.396939	0.298121	0.245378	0.170929		0.140138	0.423525	0.369803	0	0.233366	0.198264		0.563371	0.114262	0.399136	0	0.269192	0.258131		0.374079	0.09287	0.338656	0.268535	0.153158		C	73	0	-0.012012	0.0238139	0.0231568		0.929865	0.88278	0.860636		73
74	0.679852	0.74401	0.423776	0.250457	0.524524	0.229175		0.280533	0.721226	0.598107	0.0901769	0.422511	0.289061		0.387654	0.569981	0.625596	0	0.395808	0.282766		0.46966	0.142159	0.904484	0.505434	0.38242		A	74	0	-0.102013	-0.128716	-0.0190895		0.600189	0.505922	0.936839		74
75	0	0.500316	2.05571	0.928067	0.871024	0.876137		0.759573	0.765484	2.46801	0.0881452	1.0203	1.01615		1.09488	0.586064	2.53987	0	1.05521	1.08618		0.939101	0.645854	2.84371	1.47622	1.19332		A	75	0	0.14928	0.184181	0.605198		0.831289	0.800639	0.470308		75
76	0.210207	0.171382	0	0.734664	0.279063	0.317167		0.354184	0.102199	0	0.72983	0.296553	0.324945		0.249929	0.0674008	0	1.21595	0.383319	0.565036		0.23901	0.427735	0	0.222248	0.21436		U	76	0	0.0174902	0.104256	-0.0568148		0.941099	0.758525	0.801513		76
77	1.59272	1.13352	1.33331	1.72608	1.44641	0.264772		1.18065	0.960691	0.76531	1.49809	1.10119	0.314325		1.04751	0.786404	0.778622	1.14261	0.938786	0.184605		1.10838	0.864808	0.576405	0.849866	0.266304		A	77	0	-0.345221	-0.507621	-0.596541		0.143961	0.0199318	0.0321413		77		Decrease	Decrease
78	0.791177	1.05703	1.00732	1.10803	0.990888	0.139345		0.729338	0.474213	0.744513	0.846434	0.698624	0.158385		0.765499	0.741334	0.63853	0.623082	0.692111	0.0717509		0.85777	0.737823	0.443884	0.679826	0.212951		A	78	0	-0.292264	-0.298777	-0.311062		0.0323865	0.00883716	0.064775		78
79	1.45285	1.09916	0.799218	1.23654	1.14694	0.27374		0.949314	0.8317	0.722407	0.802273	0.826423	0.0940439		0.837487	0.702622	0.568622	0.647716	0.689112	0.11318		1.10253	0.765282	0.393765	0.75386	0.354522		A	79	0	-0.320518	-0.45783	-0.393081		0.0686958	0.0213551	0.156242		79		Decrease
80	0.0889826	0.132849	0.540342	0.473279	0.308863	0.230899		0.284098	0.211477	0.322429	0.311529	0.282383	0.0499459		0.244267	0.239017	0.339737	0.347809	0.292708	0.0590965		0.358788	0.336363	0.30378	0.332977	0.02766		G	80	0	-0.0264799	-0.0161555	0.0241137		0.830057	0.896598	0.867433		80
81	0.0652403	0.277207	0.169635	0.509358	0.25536	0.190164		0	0.188633	0.267858	0.24148	0.174493	0.120902		0.126504	0.298476	0.246964	0.174365	0.211577	0.0762143		0.273482	0.151219	0.181579	0.202093	0.0636606		C	81	0	-0.0808674	-0.043783	-0.0532671		0.499903	0.683983	0.667027		81
82	0	0	0.207911	0.234359	0.110568	0.128128		0.318095	0	0.0294223	0.543873	0.222848	0.257685		0.220734	0	0.053799	0.681296	0.238957	0.309505		0.303867	0.576813	0	0.29356	0.288544		U	82	0	0.11228	0.12839	0.182992		0.464867	0.472418	0.300897		82
83	0.540908	0.638854	0.737392	0.950289	0.716861	0.175076		0.896917	0.570816	0.582613	0.106764	0.539278	0.325498		0.832138	0.865036	0.905839	0.813616	0.854157	0.0404877		1.35367	0.871263	0.826987	1.01731	0.292142		U	83	0	-0.177583	0.137296	0.300448		0.373682	0.177351	0.146749		83
84	1.0341	0.924398	0.562606	0.84926	0.842591	0.201497		0.647246	0.837124	0.671586	0.956776	0.778183	0.145919		0.602158	1.02488	0.684057	0.571106	0.72055	0.208405		0.57831	0.298696	0.916064	0.59769	0.30914		G	84	0	-0.0644075	-0.122041	-0.244901		0.623142	0.432066	0.256162		84
85	0.333962	0.462268	0.483351	0.030492	0.327518	0.208732		0.20361	0.446769	0.988903	0	0.40982	0.427074		0.453208	0.545427	1.71773	0	0.679091	0.732308		0.496625	0.38849	2.13836	1.00782	0.980564		C	85	0	0.0823022	0.351573	0.680307		0.740954	0.391421	0.223285		85
86	0	0.358874	0.500759	0.362718	0.305588	0.214149		0.0703126	0.301047	0.578824	0	0.237546	0.261341		0.195798	0.387149	0.734553	0.0167317	0.333558	0.307151		0.334663	0.41684	0.784485	0.511996	0.239533		C	86	0	-0.0680417	0.0279702	0.206408		0.70108	0.886134	0.282824		86
87	0	0	0	0.119868	0.029967	0.0599339		0.0697878	0	0	0	0.0174469	0.0348939		0.107938	0	0.0658034	0.400825	0.143641	0.177115		0.151497	0.188523	0.0285354	0.122852	0.083752		U	87	0	-0.01252	0.113674	0.0928847		0.730428	0.269688	0.144818		87
88	0	0	0.260176	0.463874	0.181012	0.224951		0.348521	0	0.221181	0.203312	0.193253	0.144148		0.221036	0.021182	0.339173	0.351585	0.233244	0.153128		0.478871	0.180568	0.0705658	0.243335	0.211265		U	88	0	0.0122411	0.0522316	0.0623227		0.929972	0.714301	0.725405		88
89	0.489301	0.623207	0.65822	0.66457	0.608824	0.0817318		0.351264	0.23714	0.472705	0.445787	0.376724	0.106636		0.256169	0.25957	0.363409	0.222505	0.275413	0.0610024		0.31593	0.115017	0.286897	0.239282	0.108591		G	89	0	-0.2321	-0.333411	-0.369543		0.0135496	0.000611702	0.00352538		89		Decrease	Decrease
90	0.217279	0.184163	0.304651	0.325976	0.258017	0.068086		0.196953	0.0576472	0.147494	0.426133	0.207057	0.157022		0.139451	0.160631	0.0617849	0.304415	0.166571	0.101245		0.129903	0.32362	0.0341041	0.162542	0.147492		A	90	0	-0.0509606	-0.0914467	-0.0954749		0.57326	0.18453	0.296		90
91	1.10974	1.78661	0.858037	0.214477	0.992214	0.650064		0.346208	1.41121	1.08223	0.430883	0.817632	0.514509		0.548515	1.35774	0.901832	0	0.702022	0.573378		0.56187	0	1.12813	0.563334	0.564068		G	91	0	-0.174583	-0.290193	-0.42888		0.688302	0.528042	0.404578		91
92	0	0	0.61443	0.933564	0.386999	0.465473		0.974205	0	0	1.3241	0.574576	0.678666		0.679559	0	0.182548	1.45244	0.578636	0.649466		0.733014	1.25137	0	0.661462	0.628747		U	92	0	0.187577	0.191638	0.274463		0.664522	0.648448	0.53286		92
93	0.256914	0.124219	0.155728	0.268332	0.201298	0.0721215		0.285328	0.0129597	0.103566	0.475607	0.219365	0.204958		0.174045	0.109501	0.0533326	0.3165	0.163345	0.113392		0.174828	0.224637	0.013297	0.137587	0.110482		G	93	0	0.0180668	-0.0379538	-0.0637111		0.873382	0.592648	0.393912		93
94	0.1293	0.240224	0.203433	0.0656111	0.159642	0.0778323		0.119587	0.257278	0.313792	0.348123	0.259695	0.100635		0.11616	0.247668	0.246863	0	0.152673	0.119077		0.106368	0.119329	0.312709	0.179469	0.115571		C	94	0	0.100053	-0.00696929	0.0198267		0.166805	0.925139	0.795059		94
95	0.461136	1.10057	0.507384	0.185126	0.563554	0.385244		0.154343	1.23911	1.25299	0	0.66161	0.67781		0.678438	0.930242	1.50642	0	0.778774	0.624222		0.48002	0	2.2821	0.920708	1.20319		U	95	0	0.0980558	0.21522	0.357155		0.80979	0.578728	0.592013		95
96	0	0	0	0.190838	0.0477096	0.0954192		0.299772	0	0	0.389139	0.172228	0.20219		0.533056	0	0.122795	0.577535	0.308346	0.290094		0.340381	0.495998	0	0.278793	0.253669		C	96	0	0.124518	0.260637	0.231083		0.307951	0.138703	0.147416		96
97	0.961533	0.716092	0.481614	0.479659	0.659724	0.229792		0.586254	0.756262	0.388068	0.478147	0.552183	0.15835		0.465277	0.601353	0.505136	0.451534	0.505825	0.0676208		0.62154	0.513053	0.624787	0.58646	0.0635934		A	97	0	-0.107542	-0.153899	-0.0732645		0.470124	0.24617	0.621589		97
98	0.650501	0.576509	0.449069	0.481189	0.539317	0.0917763		0.385429	0.374667	0.393451	0.220534	0.34352	0.0823512		0.326539	0.414197	0.465538	0.0915644	0.32446	0.16553		0.499221	0.298198	0.605618	0.467679	0.156118		A	98	0	-0.195797	-0.214857	-0.0716379		0.0191785	0.0636346	0.475585		98
99	0.310839	0.160447	0.0453997	0.208879	0.181391	0.110219		0.149481	0.178867	0	0.277264	0.151403	0.114778		0.14813	0.142442	0.00217068	0.421736	0.17862	0.175574		0.26018	0.375907	0.0399655	0.225351	0.170658		A	99	0	-0.0299881	-0.00277146	0.0439596		0.719217	0.979536	0.69313		99
100	0.531726	0.490874	0.353283	0.397076	0.44324	0.0823043		0.164926	0.408673	0.357452	0.123067	0.263529	0.140642		0.224003	0.291568	0.281341	0.202049	0.24974	0.0435314		0.205222	0.241292	0.405706	0.284073	0.10687		G	100	0	-0.17971	-0.1935	-0.159166		0.0695588	0.00596778	0.0749389		100
101	0	0.0968783	0.0340389	0.273434	0.101088	0.121704		0.144082	0.213894	0.276634	0.0815163	0.179032	0.0846018		0.719671	0.0664607	0.281527	0.211027	0.319672	0.281291		0.409029	0.339645	0.209443	0.319372	0.101326		U	101	0	0.0779437	0.218584	0.218284		0.333426	0.203658	0.0540101		101
102	0.34455	0.304378	0.461918	0.404081	0.378732	0.0689429		0.347968	0.417687	0.306508	0.447922	0.380021	0.0644487		0.37416	0.344094	0.391248	0.364321	0.368456	0.0196861		0.637082	0.683013	0.365197	0.561764	0.171774		A	102	0	0.00128965	-0.0102761	0.183032		0.979083	0.784023	0.104627		102
103	0.5701	0.825735	0.786471	0.0718474	0.563538	0.34653		0.371538	0.702978	0.523651	0.280709	0.469719	0.185007		0.461795	0.625815	0.492575	0.389422	0.492402	0.0988948		0.425918	0.637939	0.524288	0.529382	0.106102		G	103	0	-0.0938192	-0.0711368	-0.0341568		0.649792	0.70664	0.877921		103
104	0.19876	0	0.0811882	0.33381	0.153439	0.145317		0.29579	0	0.0647822	0.291811	0.163096	0.153233		0.459985	0.0456378	0.189958	0.450813	0.286598	0.203659		0.416921	0.307863	0.0123615	0.245715	0.209318		U	104	0	0.0096565	0.133159	0.0922759		0.93011	0.328066	0.517864		104
105	0.137421	0.89346	0.975968	0	0.501712	0.504251		0.232534	0.78386	0.817725	0.94793	0.695512	0.316651		0.357295	1.0259	0.941387	1.3677	0.92307	0.419805		0.772231	1.76958	0.783591	1.10847	0.572567		G	105	0	0.1938	0.421358	0.606754		0.539188	0.246369	0.196027		105
106	0	0	0.0933449	0.530659	0.156001	0.253619		0.344959	0	0	0.466823	0.202945	0.239564		0.267583	0	0.058512	1.14231	0.367101	0.529415		0.372189	0.957112	0	0.4431	0.48248		U	106	0	0.0469444	0.2111	0.287099		0.796853	0.49905	0.347778		106
107	0.361588	0.315652	0.519092	0.417228	0.40339	0.0876049		0.381976	0.239147	0.307556	0.398019	0.331675	0.0732004		0.214045	0.323823	0.250073	0.427462	0.303851	0.0942264		0.18165	0.384548	0.252584	0.272927	0.102967		G	107	0	-0.0717152	-0.0995392	-0.130463		0.25568	0.172748	0.129039		107
108	0	0	0.218704	0.51545	0.183539	0.244114		0.228794	0	0	0.325681	0.138619	0.164878		0.196168	0	0	0.552236	0.187101	0.260397		0.161445	0.343465	0	0.168303	0.171835		U	108	0	-0.0449199	0.00356258	-0.0152354		0.770686	0.984721	0.930675		108
109	0	0	0.15673	0.223905	0.0951587	0.11325		0.0246775	0	0	0.217164	0.0604603	0.105115		0.00761743	0	0	0.303457	0.0777686	0.150502		0.0182644	0.191896	0	0.0700534	0.105913		G	109	0	-0.0346984	-0.0173901	-0.0251053		0.669106	0.859582	0.777825		109
110	0.162653	0.372892	0.138094	0.14056	0.20355	0.113433		0	0.361186	0.193235	0.0258701	0.145073	0.16761		0.0287886	0.327136	0.146942	0	0.125717	0.148571		0	0.0589345	0.10797	0.0556347	0.0540604		C	110	0	-0.058477	-0.0778329	-0.147915		0.584369	0.436857	0.0951458		110
111	0	0.0274783	0.0523577	0.0980583	0.0444736	0.0416342		0	0	0.0277498	0.111288	0.0347595	0.0526696		0	0	0.0186203	0.0169448	0.00889127	0.0102895		0	0.057221	0	0.0190737	0.0330366		C	111	0	-0.00971405	-0.0355823	-0.0253999		0.782032	0.148114	0.426359		111
112	0.211138	0.270906	0	0.316166	0.199552	0.139816		0.0883809	0.0727892	0.0772794	0.257576	0.124006	0.0892873		0.0970296	0.187786	0.117997	0	0.100703	0.0775395		0.118152	0	0.0646283	0.0609268	0.0591629		C	112	0	-0.075546	-0.0988493	-0.138626		0.397526	0.262455	0.174036		112
113	0.42087	0.195126	0.211082	0.29142	0.279624	0.103162		0.245966	0.0634722	0.150915	0.248696	0.177262	0.088441		0.244213	0.06756	0.113767	0.175413	0.150238	0.0766612		0.179324	0.106916	0.0580424	0.114761	0.0610199		G	113	0	-0.102362	-0.129386	-0.164864		0.182626	0.0907314	0.0592009		113
114	0.414083	0.502011	0.0828737	0.114078	0.278261	0.211064		0.225852	0.373037	0.182059	0.20614	0.246772	0.0860606		0.233282	0.382571	0.200584	0.142808	0.239811	0.10226		0.239475	0.207481	0.197548	0.214835	0.0219094		U	114	0	-0.0314891	-0.0384501	-0.0634264		0.791589	0.754135	0.634281		114
115	0	0.679125	0.447302	0.242381	0.342202	0.289614		0.158899	0.585183	0.669201	0.219458	0.408185	0.256397		0.363921	0.692969	0.761505	0	0.454599	0.349235		0.50251	0.139959	0.838664	0.493711	0.349435		C	115	0	0.0659834	0.112397	0.151509		0.744603	0.637889	0.5564		115
116	0	0	0.343472	0.184779	0.132063	0.165685		0.436602	0	0.262913	0.606128	0.326411	0.258818		0.555293	0.120881	0.534166	0.931371	0.535428	0.331168		0.79758	1.24275	0.271305	0.770546	0.486287		U	116	0	0.194348	0.403365	0.638483		0.252833	0.0722032	0.0539283		116
117	0.0992479	0.149601	0.312873	0.565327	0.281762	0.209885		0.30135	0.219143	0.304442	0.693979	0.379729	0.213192		0.371049	0.327504	0.305749	0.830003	0.458576	0.249102		0.496244	0.688582	0.313514	0.499446	0.187555		G	117	0	0.0979664	0.176814	0.217684		0.536802	0.319323	0.215881		117
118	0.483268	0.680352	0.401296	1.19001	0.688731	0.35411		1.01897	0.709742	0.526376	1.39099	0.91152	0.378808		1.28314	0.69454	0.82721	1.4189	1.05595	0.349421		1.4627	1.55521	0.726499	1.24814	0.454114		U	118	0	0.222789	0.367216	0.559407		0.423179	0.190323	0.124465		118
119	1.27914	1.93954	1.91601	2.59389	1.93214	0.536854		1.90001	1.97236	2.14239	2.64021	2.16374	0.333497		1.912	2.41989	2.25228	1.34178	1.98149	0.47595		2.36228	1.85036	2.30736	2.17333	0.281048		U	119	0	0.231602	0.0493436	0.241188		0.491243	0.895094	0.516139		119
120	0	0	0.16234	0.0478451	0.0525464	0.0765922		0.472189	0	0.0792927	0.377855	0.232334	0.228113		0.441229	0	0.196346	0.981155	0.404683	0.424589		0.39395	0.733117	0.0314552	0.386174	0.350895		G	120	0	0.179788	0.352136	0.333628		0.185713	0.153722	0.115634		120
121	0.109304	1.21088	1.62026	1.67511	1.15389	0.72654		1.42805	1.0378	1.09901	2.00839	1.39331	0.444418		1.47657	1.16648	1.36066	2.11683	1.53014	0.41152		1.8506	2.1943	1.33715	1.79402	0.431368		U	121	0	0.239425	0.376248	0.640127		0.59432	0.402204	0.237885		121
122	0.305148	0.0116755	0	0.175961	0.123196	0.145493		0.306659	0.186207	0	0.287978	0.195211	0.140493		0.367506	0.280589	0.096419	0.84363	0.397036	0.318459		0.448278	0.410441	0	0.28624	0.248612		G	122	0	0.0720147	0.27384	0.163044		0.503125	0.16879	0.320069		122
123	0.787461	1.04998	0.758771	1.32518	0.980349	0.264613		1.85865	1.63426	1.1425	1.99727	1.65817	0.37491		2.29029	1.98192	1.45511	2.08079	1.95203	0.35535		2.42469	2.47385	1.56621	2.15492	0.510427		U	123	0	0.677821	0.971679	1.17457		0.0254741	0.00463645	0.0101039		123	Increase	Increase	Increase
124	1.10459	1.08483	1.41086	1.63929	1.30989	0.265516		1.576	1.129	1.08343	1.64032	1.35719	0.291577		1.06242	1.01398	0.971494	1.36852	1.10411	0.18015		0.931723	1.11033	0.900902	0.980984	0.11307		G	124	0	0.0472942	-0.205789	-0.32891		0.818426	0.246911	0.104881		124
125	0.418352	0.56545	0.497252	0.541458	0.505628	0.0646779		0.694312	0.57388	0.459775	0.636851	0.591204	0.10048		0.581421	0.599957	0.441736	0.771168	0.59857	0.13501		0.656875	0.6851	0.452588	0.598188	0.12688		A	125	0	0.0855767	0.0929427	0.0925601		0.202034	0.260684	0.256371		125
126	0.344186	0.493945	0.180625	0	0.254689	0.212607		0.0408073	0.325292	0.233988	0	0.150022	0.155139		0.0794727	0.359874	0.194829	0	0.158544	0.156246		0.17245	0.0631654	0.302858	0.179491	0.120001		C	126	0	-0.104667	-0.096145	-0.0751979		0.456702	0.493579	0.610471		126
127	0	0	0	0	0	0		0	0	0	0	0	0		0	0	0	0	0	0		0	0	0	0	0		U	127	0	0	0	0		#DIV/0!	#DIV/0!	#DIV/0!		127
128	0	0.372609	0	0.199011	0.142905	0.179588		0	0	0	0	0	0		0	0.0811879	0	0	0.020297	0.0405939		0	0	0.0508762	0.0169587	0.0293734		C	128	0	-0.142905	-0.122608	-0.125946		0.162608	0.231272	0.292901		128
129	0	0.231078	0.18224	0.176446	0.147441	0.101302		0	0	0.134309	0.0196818	0.0384977	0.0645446		0	0.100321	0.128673	0	0.0572485	0.0671107		0	0.0495225	0.109432	0.0529848	0.0547981		U	129	0	-0.108943	-0.0901924	-0.0944562		0.119618	0.188221	0.208953		129
130	0.27619	0.405809	0.344731	0.21335	0.31002	0.0834065		0.306997	0.301684	0.851317	0	0.364999	0.354543		0.14599	0.268926	0.230573	0.0617179	0.176802	0.0923254		0.169709	0.0592411	0.214239	0.14773	0.0798024		G	130	0	0.0549793	-0.133218	-0.16229		0.772919	0.0760027	0.048729		130
131	0	0	0	0.105025	0.0262562	0.0525125		0.0958015	0	0	0.134049	0.0574626	0.0681646		0.0316096	0	0	0.332663	0.0910681	0.161751		0	0.0836686	0	0.0278895	0.0483061		G	131	0	0.0312064	0.0648118	0.0016333		0.495548	0.474817	0.968096		131
132	0.400857	0.526293	0.101792	0.309556	0.334624	0.178851		0.636629	0.555865	0.37855	0	0.392761	0.283159		0.598478	0.446568	0.420369	0.230687	0.424025	0.150925		0.355525	0.344744	0.368424	0.356231	0.0118555		U	132	0	0.0581369	0.0894011	0.0216068		0.740313	0.473807	0.846467		132
133	1.36584	1.25949	0.933463	1.1429	1.17542	0.185227		0.938325	0.892097	0.660233	1.00231	0.87324	0.149021		1.19924	1.15416	0.861548	0.966936	1.04547	0.158589		1.26584	1.27511	0.950305	1.16375	0.184907		A	133	0	-0.302181	-0.129952	-0.0116706		0.0439497	0.327484	0.93741		133	Decrease
134	0.65416	0.494746	0.853681	0.354958	0.589386	0.214446		0.806307	0.395539	0.536974	0.441573	0.545098	0.183831		0.698199	0.756065	0.622258	0.800222	0.719186	0.0769468		0.91109	0.973914	0.611007	0.832004	0.19395		A	134	0	-0.0442877	0.1298	0.242618		0.764447	0.29796	0.184572		134
135	0.243763	0.356373	0.163931	0.11589	0.219989	0.105111		0.354018	0.27077	0.187002	0.049377	0.215292	0.129937		0.329415	0.289741	0.189837	0.0889746	0.224492	0.107753		0.331652	0.177676	0.294265	0.267864	0.0803114		C	135	0	-0.00469765	0.00450252	0.0478748		0.956995	0.95424	0.542469		135
136	0.030788	0.268918	0.370019	0.153485	0.205803	0.146422		0.374753	0.274877	0.293698	0.129903	0.268308	0.101939		0.447925	0.0691836	0.230561	0.0334578	0.195282	0.188998		0.283194	0.0827395	0.281924	0.215952	0.115368		U	136	0	0.0625051	-0.010521	0.0101498		0.509746	0.932731	0.925332		136
137	0	0.0882267	0.153774	0.146191	0.0970478	0.071014		0	0.121148	0.140337	0.131075	0.09814	0.0658941		0	0.0542615	0.107984	0.0667864	0.0572579	0.0445396		0.0695951	0.00438453	0.135931	0.0699702	0.065774		A	137	0	0.00109213	-0.0397899	-0.0270776		0.982743	0.379098	0.629111		137
138	0	0.110058	0.0887706	0	0.049707	0.0580509		0	0.125642	0.0941346	0	0.0549441	0.0647348		0	0.082901	0.0718778	0	0.0386947	0.0449069		0	0.0281026	0.0933479	0.0404835	0.0478897		G	138	0	0.00523711	-0.0110123	-0.00922353		0.908051	0.774232	0.832544		138
139	0	0.00498992	0	0	0.00124748	0.00249496		0	0.0281889	0	0.0165976	0.0111966	0.0137676		0	0	0	0	0	0		0	0	0.00262438	0.000874795	0.00151519		A	139	0	0.00994914	-0.00124748	-0.000372685		0.204825	0.355918	0.829997		139
140	0.131177	0.182908	0.166765	0.1963	0.169288	0.0281303		0.0560416	0.208186	0.216691	0.101479	0.145599	0.079453		0.00444527	0.0917444	0.108721	0	0.0512276	0.0570378		0.0233358	0	0.181436	0.0682571	0.0987075		G	140	0	-0.0236882	-0.11806	-0.10103		0.594413	0.00993743	0.101867		140
141	0	0	0	0.00478343	0.00119586	0.00239172		0.0189403	0	0	0.0633243	0.0205662	0.029871		0	0	0	0.146392	0.0365979	0.0731959		0	0.080627	0	0.0268757	0.04655		A	141	0	0.0193703	0.0354021	0.0256798		0.24363	0.370977	0.306014		141
142	0.151618	0.135183	0.114124	0.0363999	0.109331	0.0509851		0.117061	0.127377	0.121817	0.0589039	0.106289	0.0318705		0.0408684	0.105515	0.094923	0.00455731	0.0614659	0.0473376		0.0290793	0.00987491	0.125904	0.0549527	0.0621913		U	142	0	-0.00304166	-0.0478653	-0.0543784		0.922708	0.217979	0.257573		142
143	0	0	0	0	0	0		0	0.204265	0.200181	0	0.101112	0.116765		0	0.0222398	0.163589	0	0.0464571	0.0787883		0	0	0.0874933	0.0291644	0.0505143		C	143	0	0.101112	0.0464571	0.0291644		0.134007	0.282922	0.285591		143
144	0	0.454444	0.25134	0	0.176446	0.219968		0	0.37926	0.315785	0	0.173761	0.202309		0	0.440038	0.355288	0	0.198831	0.232183		0	0	0.433973	0.144658	0.250554		C	144	0	-0.00268484	0.0223854	-0.0317883		0.986247	0.893256	0.865061		144
145	0	0	0.101285	0.214602	0.0789716	0.102252		0.105134	0	0	0	0.0262835	0.0525669		0	0	0.0796441	0	0.019911	0.039822		0.00758554	0	0.00845539	0.00534697	0.004651		C	145	0	-0.0526881	-0.0590606	-0.0736246		0.394733	0.323095	0.278174		145
146	0.1596	0.502911	0.356309	0.233892	0.313178	0.150257		0.0906264	0.275816	0.356633	0	0.180769	0.164079		0.00798703	0.303624	0.356762	0	0.167093	0.189605		0.0685374	0	0.341753	0.136763	0.180803		U	146	0	-0.132409	-0.146085	-0.176414		0.278891	0.272606	0.216042		146
147	0.242166	0.679355	0.103481	0	0.256251	0.299009		0.421518	0.328583	0.430024	0	0.295031	0.201983		0.342932	0.283575	0.47309	0	0.274899	0.199627		0.232734	0	0.521764	0.251499	0.261388		C	147	0	0.0387805	0.0186487	-0.00475118		0.836928	0.920756	0.983404		147
148	0.235436	0.0744742	0.0262757	0.170081	0.126567	0.0940175		0.386373	0	0.00924327	0.26733	0.165736	0.192319		0.187759	0	0	0.344184	0.132986	0.166308		0.212815	0.18401	0.0585742	0.1518	0.0820103		A	148	0	0.0391699	0.0064192	0.0252333		0.726956	0.948605	0.726874		148
149	0.159776	0	0.284004	0.320603	0.191096	0.144802		0.30419	0	0.214009	0.185276	0.175869	0.127723		0.149058	0	0.163243	0.0256622	0.0844908	0.0836069		0.177156	0	0.408862	0.195339	0.205037		G	149	0	-0.0152272	-0.106605	0.00424359		0.879846	0.249408	0.975402		149
150	0.240111	0.018608	0.00121773	0	0.0649843	0.11706		0.093826	0.0409761	0.0720937	0.0661753	0.0682678	0.0217338		0.0089161	0.047826	0.0540419	0.0552178	0.0415005	0.0219637		0.00936128	0.0234989	0.0348763	0.0225788	0.0127824		A	150	0	0.00328352	-0.0234838	-0.0424054		0.957804	0.706962	0.56858		150
151	0.51403	0.226266	0.0028798	0.0552586	0.199609	0.230297		0.139453	0.165773	0.159336	0.224376	0.172235	0.0365217		0.0168832	0.169193	0.0814746	0.0358963	0.0758617	0.0678672		0.0932722	0	0.0380405	0.0437709	0.0468994		C	151	0	-0.0273741	-0.123747	-0.155838		0.822176	0.342365	0.310401		151
152	0.527234	1.25684	0.686391	0.183464	0.663482	0.447802		0	0.858593	1.04748	0	0.476518	0.555612		0	0.797559	0.966838	0	0.441099	0.514005		0	0	1.15628	0.385426	0.667578		C	152	0	-0.186965	-0.222383	-0.278056		0.619062	0.538303	0.534748		152
153	0	0.893223	0.820635	0.139488	0.463337	0.458993		0.506419	0.293164	0.894046	0	0.423407	0.376222		0.237171	0.469089	0.599886	0	0.326536	0.264357		0.579364	0.507193	0.550875	0.54581	0.0363507		C	153	0	-0.0399293	-0.1368	0.0824739		0.89736	0.623956	0.774027		153
154	0	0.777045	0.740158	0.232951	0.437539	0.383031		0.247867	0.374875	0.741868	0	0.341153	0.309191		0	0.426921	0.760049	0.164219	0.337797	0.331901		0.216438	0.258414	0.734296	0.403049	0.287635		U	154	0	-0.096386	-0.0997415	-0.0344898		0.708875	0.707487	0.901819		154
155	0.0926794	0	0	0	0.0231699	0.0463397		0.224799	0	0	0.352564	0.144341	0.174641		0.155027	0	0	1.24156	0.349146	0.599413		0.19718	0.113847	0	0.103676	0.0989827		U	155	0	0.121171	0.325977	0.0805059		0.228381	0.319819	0.203936		155
156	1.73322	1.76136	1.35379	1.52474	1.59328	0.191386		0.920892	1.43314	1.64529	0.519101	1.12961	0.508051		0.845369	1.21976	1.77826	0.174389	1.00444	0.673163		1.06629	0.76492	2.12102	1.31741	0.712075		U	156	0	-0.46367	-0.588834	-0.275868		0.13848	0.14341	0.480542		156
157	0.248191	1.26585	0.697937	0.988384	0.80009	0.4349		1.37306	1.17479	3.05996	0.989647	1.64936	0.953338		1.67077	1.49297	5.4357	0.696164	2.3239	2.11737		1.36612	0.894245	7.70764	3.32267	3.80482		U	157	0	0.849274	1.52381	2.52258		0.156148	0.208239	0.232152		157
158	0.617146	0.519891	0.501518	0.595166	0.55843	0.0563362		0.876176	0.434287	0.686618	0.774701	0.692945	0.189034		0.632281	0.386108	0.730759	0.614739	0.590972	0.145809		0.636074	0.547504	0.826186	0.669921	0.142391		A	158	0	0.134515	0.0325415	0.111491		0.221545	0.69163	0.204452		158
159	0.302601	0.163684	0.216381	0.243406	0.231518	0.057806		0.276162	0.167099	0.290063	0.308409	0.260433	0.0636089		0.277033	0.146584	0.396668	0.104362	0.231162	0.132574		0.17798	0.181551	0.486942	0.282158	0.177357		G	159	0	0.0289152	-0.000356453	0.0506395		0.526107	0.996227	0.606643		159
160	0.0891035	0.401653	0.242125	0.228725	0.240402	0.127844		0.0608309	0.260514	0.390688	0.141735	0.213442	0.143833		0.282058	0.286673	0.496042	0	0.266193	0.203601		0.147955	0.0818914	1.0471	0.425647	0.539203		U	160	0	-0.0269594	0.0257918	0.185246		0.788742	0.837214	0.524955		160
161	0	0.154034	0.0925233	0	0.0616394	0.075475		0	0.0148133	0.120837	0	0.0339125	0.0583686		0.302027	0	0.391004	0	0.173258	0.203332		0	0	0.894632	0.298211	0.516516		C	161	0	-0.0277269	0.111618	0.236571		0.582261	0.343044	0.393484		161
162	0.110084	0.396571	0.101185	0.377927	0.246442	0.162809		0.16145	0.241312	0.18586	0.020514	0.152284	0.093987		0.27448	0.305786	0.25121	0.0732111	0.226172	0.104397		0.260885	0.232895	0.269668	0.254483	0.0192042		A	162	0	-0.094158	-0.02027	0.00804084		0.355145	0.840907	0.936999		162
163	0.279407	0.576213	0.44968	0.765324	0.517656	0.205062		0.294073	0.435446	0.450238	0.590381	0.442535	0.121118		0.317629	0.214188	0.450776	0.216319	0.299728	0.111669		0.166149	0.172136	0.627694	0.321993	0.264762		G	163	0	-0.0751215	-0.217928	-0.195663		0.551397	0.111194	0.317522		163
164	0	0	0	0.203393	0.0508484	0.101697		0.00883532	0	0	0.0666984	0.0188834	0.0321476		0	0	0	0.169334	0.0423334	0.0846669		0	0.0893118	0	0.0297706	0.0515642		U	164	0	-0.0319649	-0.00851491	-0.0210778		0.570833	0.901805	0.759272		164
165	0.128269	0.94576	0.393302	0.456174	0.480876	0.340944		0.0387216	0.619174	0.339145	0.19091	0.296987	0.247342		0.0827259	0.53877	0.32672	0	0.237054	0.244325		0.116496	0.179972	0.463243	0.253237	0.184619		G	165	0	-0.183889	-0.243822	-0.227639		0.416159	0.289144	0.349301		165
166	0	1.04683	0.58735	1.05457	0.672188	0.498534		0.597321	0.654072	0.856057	0.45219	0.63991	0.167305		0	0.688484	0.663757	0	0.33806	0.390489		0.423809	0.564232	0.610578	0.532873	0.0972534		U	166	0	-0.032278	-0.334128	-0.139315		0.906304	0.331932	0.660493		166
167	0.239016	0.543825	0.602211	0.485523	0.467644	0.15969		0.340248	0.288341	0.458906	0.198693	0.321547	0.108648		0.267739	0.382849	0.358859	0	0.252362	0.175396		0.354326	0.21933	0.276982	0.283546	0.0677373		G	167	0	-0.146097	-0.215282	-0.184098		0.181089	0.119415	0.12493		167
168	0.429189	0.278131	0.405522	0.194095	0.326734	0.110544		0.478613	0.256927	0.257328	0.35299	0.336465	0.104989		0.336117	0.302021	0.253683	0.360968	0.313197	0.0464549		0.319954	0.2597	0.311117	0.296924	0.032538		G	168	0	0.00973016	-0.0135372	-0.0298108		0.9026	0.828858	0.676132		168
169	0.338307	1.04805	1.78683	0.886098	1.01482	0.597591		0.881794	0.612906	0.883956	1.03747	0.854033	0.176502		0.649	0.461786	0.80852	0.969401	0.722177	0.217358		0.889403	1.08991	0.710342	0.896551	0.189885		A	169	0	-0.160788	-0.292644	-0.118269		0.624258	0.392856	0.759189		169
170	0	0	0	0.0673094	0.0168273	0.0336547		0.212779	0	0	0.271905	0.121171	0.141983		0.0997774	0	0	0.876452	0.244057	0.424212		0.115071	0.319025	0	0.144699	0.161563		A	170	0	0.104344	0.22723	0.127871		0.202611	0.326616	0.173233		170
171	1.66778	1.38965	1.75356	1.59461	1.6014	0.155397		1.49773	1.07514	1.13759	1.67524	1.34642	0.287647		1.22198	1.14097	1.07387	1.51797	1.2387	0.195782		1.29879	1.18728	1.04151	1.17586	0.129019		A	171	0	-0.254975	-0.362702	-0.425539		0.169831	0.0272594	0.0122306		171		Decrease	Decrease	background high reactivity
172	0.249401	0.163651	0.511193	0.18553	0.277444	0.160023		0.54123	0.120094	0.236186	0.383007	0.320129	0.182483		0.36844	0.153822	0.2186	0.515705	0.314142	0.161665		0.423956	0.478177	0.237683	0.379939	0.126145		A	172	0	0.0426857	0.0366982	0.102495		0.737053	0.757898	0.404374		172
173	0.423541	0.443451	0.198529	0.0879513	0.288368	0.173743		0.247245	0.33041	0.282757	0.0822782	0.235672	0.10779		0.122561	0.431792	0.278265	0	0.208154	0.187602		0.231566	0.137659	0.317608	0.228944	0.0900031		U	173	0	-0.0526954	-0.0802136	-0.0594236		0.624673	0.553502	0.617217		173
174	0	0	0	0	0	0		0	0	0	0	0	0		0	0	0	0	0	0		0	0	0	0	0		C	174	0	0	0	0		#DIV/0!	#DIV/0!	#DIV/0!		174
175	0	0	0	0	0	0		0	0	0.0118263	0	0.00295656	0.00591313		0	0	0.0295305	0	0.00738263	0.0147653		0	0	0.0324026	0.0108009	0.0187076		U	175	0	0.00295656	0.00738263	0.0108009		0.355918	0.355918	0.285591		175
176	0	0	0	0.0026617	0.000665424	0.00133085		0.0846616	0	0	0	0.0211654	0.0423308		0	0	0	0	0	0		0	0	0.690788	0.230263	0.398827		C	176	0	0.0205	-0.000665424	0.229597		0.37039	0.355918	0.286831		176
177	0	0	0.11178	0	0.0279451	0.0558902		0	0	0.215621	0	0.0539053	0.107811		0.0173384	0.0955513	0.247077	0	0.0899918	0.11267		0.161833	0	0.664706	0.275513	0.346628		U	177	0	0.0259602	0.0620466	0.247568		0.683897	0.36191	0.2066		177
178	0.08282	0	0.125537	0.176878	0.0963088	0.0748399		0.128642	0.00968877	0.0789567	0.236838	0.113531	0.0955887		0.166271	0	0.0395479	0.239631	0.111363	0.111096		0.180564	0.118838	0.0147507	0.104717	0.0838036		A	178	0	0.0172226	0.0150538	0.00840864		0.786153	0.829622	0.894003		178
179	0.271893	0.271412	0.0721758	0.373456	0.247234	0.126188		0.118046	0.181523	0.190112	0.277688	0.191842	0.0656374		0.256774	0.183406	0.23029	0.455887	0.28159	0.120093		0.256143	0.229126	0.337841	0.27437	0.0566032		G	179	0	-0.0553918	0.0343554	0.0271358		0.465659	0.706897	0.74674		179
180	0.159575	0.536946	0	0	0.17413	0.253305		0.172451	1.29265	1.29165	0	0.689187	0.699791		1.3115	0.459339	1.78964	0	0.890121	0.809235		0.562832	0.342683	2.05131	0.985608	0.929465		C	180	0	0.515057	0.71599	0.811478		0.215599	0.142231	0.147115		180
181	2.14794	1.87805	1.14247	0.985026	1.53837	0.562697		1.18995	1.81414	1.23802	0.723814	1.24148	0.446685		1.53413	1.97493	1.35734	0.696924	1.39083	0.530514		1.61744	1.27166	1.71225	1.53378	0.231905		A	181	0	-0.29689	-0.147538	-0.00458832		0.440151	0.715938	0.990083		181
182	0.609001	1.34822	1.09382	0.735092	0.946533	0.337482		0.880542	1.18768	1.03615	1.06447	1.04221	0.126267		0.66127	1.06851	0.997026	0.414726	0.785384	0.304273		0.645707	0.929618	1.39144	0.98892	0.376386		G	182	0	0.0956767	-0.161149	0.0423879		0.614458	0.504762	0.881408		182
183	0.404754	0.628469	0.157662	0.547157	0.43451	0.20643		1.01736	0.383387	0.45234	0.859667	0.678189	0.308701		1.42146	0.703151	1.06077	1.59393	1.19483	0.395965		1.70961	1.98125	1.04285	1.5779	0.482868		U	183	0	0.243678	0.760317	1.14339		0.237367	0.0144009	0.00740933		183		Increase	Increase
184	2.24967	1.73823	1.77972	2.37714	2.03619	0.324744		2.42801	1.61978	1.47957	2.13463	1.9155	0.442781		2.45031	2.24519	1.60266	1.38632	1.92112	0.507439		2.60195	1.38896	2.08286	2.02459	0.608588		G	184	0	-0.120693	-0.115073	-0.0116006		0.675617	0.715616	0.974927		184
185	0.102898	0.492119	1.56997	1.03815	0.800784	0.640394		0.871054	0.567228	0.78079	1.43468	0.913437	0.37011		1.02696	0.583501	0.859385	2.79812	1.31699	1.0042		1.16929	3.30403	0.915588	1.7963	1.31188		G	185	0	0.112652	0.516206	0.995518		0.770953	0.419345	0.235398		185
186	0.444609	0	0	0.34126	0.196467	0.230751		0.328424	0	0	0.330007	0.164608	0.190074		0.263843	0.141905	0	0.787327	0.298269	0.343403		0.309814	0.453118	0.0150044	0.259312	0.22338		C	186	0	-0.0318595	0.101801	0.0628449		0.838276	0.640123	0.732739		186
187	0	0	0.151667	0.128587	0.0700636	0.0814493		0.138265	0	0	0.108609	0.0617184	0.0722874		0.0293393	0	0	0.460654	0.122498	0.225861		0.125882	0.320368	0	0.14875	0.161403		G	187	0	-0.00834515	0.0524348	0.0786864		0.883217	0.677553	0.429833		187
188	0.137853	0.0768657	0.0179355	0	0.0581636	0.0624539		0.0132916	0	0.00194269	0	0.00380857	0.006388		0	0.00017889	0	0.0230997	0.00581964	0.0115203		0.00320638	0.0240985	0.00876357	0.0120228	0.0108207		C	188	0	-0.054355	-0.0523439	-0.0461408		0.134056	0.15036	0.27119		188
189	0.0352719	0.268678	0	0	0.0759875	0.129532		0	0.165491	0.0786872	0	0.0610445	0.0788948		0	0.11797	0.0474961	0	0.0413666	0.0557616		0	0	0.0426375	0.0142125	0.0246167		C	189	0	-0.0149429	-0.0346209	-0.061775		0.850295	0.640873	0.46182		189
190	0.0983243	0.0250095	0	0	0.0308335	0.0465129		0.092406	0.0761046	0	0	0.0421276	0.0490979		0.0252519	0	0	0	0.00631298	0.012626		0.0334825	0	0	0.0111608	0.0193312		C	190	0	0.0112942	-0.0245205	-0.0196726		0.749751	0.348163	0.528457		190
191	0.773242	0.346764	0.394085	0.448728	0.490705	0.192911		0.505719	0.364649	0.367858	0.268578	0.376701	0.09757		0.212098	0.376646	0.249413	0.128696	0.241713	0.103144		0.350422	0.161905	0.33133	0.281219	0.103769		G	191	0	-0.114004	-0.248992	-0.209486		0.332168	0.063106	0.153674		191
192	3.08413	2.36371	1.89555	2.73951	2.52072	0.510163		2.10953	1.74591	1.55583	2.50228	1.97839	0.418039		1.69038	1.76348	1.52455	1.75809	1.68413	0.11146		1.86861	1.72535	1.5454	1.71312	0.16195		A	192	0	-0.542338	-0.836599	-0.807606		0.151168	0.018503	0.0488237		192		Decrease	Decrease	poor dose-dependance
193	1.79908	2.03387	1.46382	1.14919	1.61149	0.386918		1.01836	2.10764	2.43451	0.811357	1.59297	0.798783		1.34297	1.72937	2.18676	0.0431725	1.32557	0.921872		0.979074	0.823101	2.82394	1.54204	1.11289		A	193	0	-0.0185221	-0.285922	-0.0694525		0.968062	0.588113	0.910008		193
194	0	0	0	0.686152	0.171538	0.343076		0.690572	0	0	0.976132	0.416676	0.495058		0.927065	0	0.374814	0.797631	0.524878	0.421966		0.783941	0.610804	0.230825	0.541857	0.28293		C	194	0	0.245138	0.35334	0.370318		0.446746	0.241486	0.190591		194
195	0.153156	0.331135	0.650127	0.771933	0.476588	0.284669		0.54961	0.186522	0.346581	0.742776	0.456372	0.241933		0.55166	0.187342	0.364773	0.966913	0.517672	0.334399		0.64999	0.73998	0.363038	0.584336	0.196861		A	195	0	-0.0202156	0.0410842	0.107748		0.917346	0.857745	0.601468		195
196	0.154675	0	0	0.0471924	0.0504668	0.0729471		0.0709171	0.0278539	0	0.112366	0.0527843	0.0492832		0.111065	0	0	0.159742	0.0677016	0.0806613		0.0685973	0.0853519	0	0.0513164	0.045224		G	196	0	0.00231747	0.0172348	0.000849587		0.959721	0.762021	0.986666		196
197	0.0566824	0	0.0420382	0	0.0246801	0.0291185		0	0.0050122	0	0.169768	0.043695	0.0840817		0	0	0.0184338	0	0.00460845	0.0092169		0.0186989	0.0108139	0.01924	0.0162509	0.00471641		G	197	0	0.0190148	-0.0200717	-0.0084292		0.684007	0.236736	0.648122		197
198	0.220183	0.224276	0.0795746	0.144648	0.16717	0.0689242		0.0567927	0.154299	0.0677431	0.0194484	0.0745708	0.0570313		0.0769239	0.164927	0.0800335	0.005901	0.0819463	0.0650577		0.0176119	0.0704797	0.0681275	0.052073	0.0298674		G	198	0	-0.0925997	-0.0852242	-0.115097		0.0838656	0.122227	0.0448292		198
199	0.154735	0.178951	0.0811777	0.162591	0.144364	0.043315		0.0851253	0.220768	0.109876	0.267897	0.170916	0.0875147		0.134268	0.236809	0.159713	0.12687	0.164415	0.0502711		0.158468	0.17009	0.216173	0.181577	0.0305193		A	199	0	0.0265526	0.0200511	0.0372128		0.606149	0.567757	0.263695		199
200	0	0.212933	0.0507814	0.377839	0.160388	0.171059		0.0482976	0.265087	0.232032	0.407624	0.23826	0.147793		0.036143	0.195579	0.29478	0.198795	0.181324	0.107173		0.243775	0.309955	0.252157	0.268629	0.0360342		C	200	0	0.0778721	0.0209361	0.108241		0.5166	0.842534	0.34009		200
201	1.92144	1.52346	1.47952	1.88968	1.70353	0.234337		0.800796	1.61926	1.29661	1.93697	1.41341	0.484916		1.57568	1.59082	1.10331	0.82432	1.27353	0.37538		1.55517	1.44269	1.62451	1.54079	0.0917602		U	201	0	-0.290117	-0.429994	-0.162737		0.322717	0.0999709	0.31435		201
202	1.13814	2.57255	2.54677	1.18637	1.86096	0.807102		1.24837	1.97816	2.31662	0.614503	1.53941	0.760856		1.32394	2.06785	2.16227	0.409869	1.49098	0.812426		1.24258	1.46553	2.20338	1.63716	0.502865		U	202	0	-0.321545	-0.369976	-0.223795		0.583162	0.542096	0.693467		202
203	0.686793	0.864958	0.256747	0.849507	0.664501	0.283532		0.634674	0.696735	0.346707	0.956562	0.658669	0.25039		0.352628	0.956234	0.483613	0.714329	0.626701	0.265745		0.607773	0.729294	0.600754	0.64594	0.0722718		G	203	0	-0.00583172	-0.0378005	-0.0185609		0.976402	0.852168	0.917946		203
204	0.268868	0.166763	0.490778	0.677488	0.400974	0.228642		0.565068	0.1176	0.20224	0.946575	0.457871	0.379234		0.615891	0.269792	0.290808	1.35605	0.633136	0.507318		0.717597	1.16624	0.221362	0.701734	0.47264		A	204	0	0.0568965	0.232162	0.30076		0.805787	0.435998	0.308464		204
205	0.762217	0.698056	0.714662	0.7114	0.721584	0.0280251		0.784954	0.385412	0.618324	0.918402	0.676773	0.229779		0.912759	0.574116	0.49373	1.27293	0.813385	0.356132		1.03841	1.04964	0.799381	0.962479	0.141358		A	205	0	-0.0448106	0.0918009	0.240895		0.711995	0.625656	0.0186697		205
206	1.56215	1.06053	0.781125	0.600145	1.00099	0.41931		1.1359	0.932696	1.03048	1.10292	1.0505	0.0900357		1.38143	1.32178	0.747801	0.81678	1.06695	0.330798		1.11877	1.33508	1.35507	1.26964	0.131039		A	206	0	0.049511	0.0659625	0.268652		0.825071	0.813135	0.342064		206
207	0.783028	0.829369	0.732172	0.523191	0.71694	0.135128		0.652699	0.744739	0.794402	0.636125	0.706991	0.0753554		0.472909	1.08414	0.795614	0.622444	0.743777	0.262442		0.839482	0.74485	0.853592	0.812641	0.0591313		G	207	0	-0.00994878	0.0268371	0.0957012		0.901873	0.861703	0.310779		207
208	0.237308	0.456338	0.317542	0.438338	0.362382	0.103684		0.463489	0.617689	0.89883	0.57643	0.63911	0.185009		0.722613	0.625523	1.12981	0.00623395	0.621046	0.464462		0.927987	0.581934	1.09718	0.869033	0.262633		C	208	0	0.276728	0.258664	0.506651		0.0401402	0.318737	0.0156181		208			Increase
209	0.0961674	0.029224	0.227818	0.140324	0.123383	0.083267		0.261038	0	0	0.460964	0.180501	0.223836		0.156774	0.00748373	0	0.932154	0.274103	0.444603		0.165919	0.583132	0	0.249684	0.300455		G	209	0	0.0571173	0.15072	0.126301		0.649348	0.529925	0.447416		209
210	1.13941	0.866422	1.14067	0.839654	0.99654	0.166062		0.900123	0.826176	0.760947	1.05428	0.885383	0.126141		0.806343	1.09568	0.66284	0.973629	0.884623	0.189545		1.14282	1.27558	0.899424	1.10594	0.190771		A	210	0	-0.111157	-0.111917	0.109403		0.327403	0.408609	0.453592		210
211	1.61406	1.08637	1.18284	0.781104	1.16609	0.344251		0.860896	1.26471	0.871305	0.972899	0.992453	0.188408		0.805433	1.36842	1.38014	0.61163	1.04141	0.392458		1.25955	1.16299	1.4854	1.30265	0.165469		A	211	0	-0.173641	-0.124689	0.136552		0.410247	0.649773	0.559905		211
212	0.962761	1.38503	0.986985	0.636704	0.992869	0.306367		0.827832	1.55337	2.41088	0.955981	1.43702	0.722136		1.5274	1.9075	2.68614	0.792428	1.72837	0.788626		1.79398	1.14119	3.4682	2.13446	1.20029		A	212	0	0.444146	0.735498	1.14159		0.300684	0.132753	0.118988		212
213	0.608017	0.26713	0	0.327863	0.300752	0.249485		1.6395	0.956041	4.81985	0.266746	1.92053	2.01249		2.57429	0.833728	5.07401	0	2.12051	2.24213		2.02991	0.95942	4.63286	2.54073	1.88925		G	213	0	1.61978	1.81976	2.23998		0.161268	0.15781	0.0598927		213
214	0.158574	0.166279	0	0.0534704	0.0945808	0.0813866		0.185591	0.0929553	0	0.298574	0.14428	0.127755		0.278472	0.202214	0.0851974	0.830047	0.348983	0.330413		0.380448	0.793164	0.010487	0.3947	0.391533		U	214	0	0.0496993	0.254402	0.300119		0.536036	0.185487	0.184708		214
215	1.37799	1.12539	0.97186	0.843248	1.07962	0.229931		1.38082	0.952226	0.959828	1.51916	1.20301	0.290744		1.31124	1.19553	1.20838	1.30255	1.25443	0.0609156		1.56077	1.43675	1.49303	1.49685	0.0620992		A	215	0	0.123385	0.174803	0.417226		0.530331	0.192018	0.0302649		215			Increase	background high reactivity
216	1.27561	0.925089	0.875191	1.04489	1.03019	0.178437		1.35722	1.00693	0.726804	1.68089	1.19296	0.415117		1.45679	1.1338	0.920613	1.46298	1.24355	0.264546		1.47859	1.55789	1.15102	1.39584	0.215691		A	216	0	0.162769	0.213351	0.365642		0.498333	0.229617	0.0568642		216
217	2.04509	1.25253	1.23101	0.992649	1.38032	0.458561		1.72042	1.26279	0.902761	2.60873	1.62367	0.737031		1.79846	1.87843	1.2312	2.57817	1.87156	0.55219		2.25938	2.17323	1.6203	2.01764	0.34679		A	217	0	0.243354	0.491245	0.637321		0.595306	0.22009	0.102086		217
218	0.151137	0.144779	0.228837	0.283427	0.202045	0.0663625		0.256547	0.132413	0.171517	0.442493	0.250743	0.137938		0.335571	0.204673	0.298837	0.353022	0.298025	0.0662058		0.296992	0.413119	0.233905	0.314672	0.0909061		G	218	0	0.0486975	0.0959803	0.112627		0.548087	0.0865053	0.114085		218
219	0.0954401	0.120761	0	0	0.0540502	0.063262		0.0527172	0.120678	0.0784512	0.0514358	0.0758207	0.032391		0.146267	0.0974547	0.131391	0.0797551	0.113717	0.0304945		0.0673773	0.085275	0.205749	0.119467	0.0752564		C	219	0	0.0217705	0.0596668	0.0654171		0.562605	0.140189	0.265342		219
220	0	0.0427229	0	0	0.0106807	0.0213615		0	0.361093	0.345056	0	0.176537	0.203953		1.17582	0	0.376953	0	0.388193	0.554337		0	0	0.386498	0.128833	0.223145		C	220	0	0.165856	0.377512	0.118152		0.156882	0.222405	0.325963		220
221	0.150901	0.114251	0.231635	0.0809697	0.144439	0.0647679		0.0885426	0.00892571	0.0411732	0.0905932	0.0573087	0.0395166		0.111961	0.0216354	0.123903	0.123578	0.0952694	0.0494026		0.0902406	0.115638	0.0944751	0.100118	0.0136067		A	221	0	-0.0871305	-0.0491698	-0.0443213		0.061369	0.272769	0.305918		221
222	0.0803294	0.0910558	0.000303439	0	0.0429222	0.049581		0	0.0368956	0.0129346	0	0.0124575	0.0173956		0	0.120415	0	0	0.0301039	0.0602077		0	0.0508023	0.0654491	0.0387505	0.0343487		G	222	0	-0.0304646	-0.0128183	-0.00417172		0.290274	0.753555	0.906304		222
223	0.301171	0.0773586	0.010957	0.60269	0.248044	0.267046		0.242046	0.00371522	0.0451011	0.374565	0.166357	0.173431		0.170349	0.134709	0.0876716	0.466564	0.214824	0.171209		0.136542	0.294199	0.0632036	0.164648	0.118035		A	223	0	-0.0816876	-0.0332208	-0.0833961		0.626233	0.841026	0.640581		223
224	0.303405	0.401609	0.367439	0.319131	0.347896	0.0449962		0.311534	0.32823	0.247226	0.385839	0.318207	0.0570302		0.307248	0.361444	0.153272	0.071645	0.223402	0.134207		0.282995	0.481009	0.352782	0.372262	0.100434		G	224	0	-0.0296885	-0.124493	0.0243664		0.444951	0.129071	0.678089		224
225	1.09846	1.24436	1.49165	1.06948	1.22599	0.192936		1.22945	1.06565	1.24877	1.26485	1.20218	0.0921626		0.924499	1.33372	1.11743	1.16896	1.13615	0.16858		1.1871	1.60847	1.51701	1.43753	0.221641		G	225	0	-0.0238081	-0.0898348	0.211539		0.83116	0.509411	0.234393		225
226	0.427704	0.239162	0	0.207638	0.218626	0.17517		0.116413	0.585284	0.0594791	0	0.190294	0.267581		0.480247	0.798571	0.0842205	0.561115	0.481039	0.297044		0.713419	0.479229	0.358899	0.517182	0.180281		A	226	0	-0.0283321	0.262413	0.298556		0.8652	0.178855	0.0785388		226
227	1.5181	1.33432	1.04078	1.60057	1.37344	0.248132		1.63769	1.46116	1.2081	2.00217	1.57728	0.333645		1.17701	1.49447	1.14865	0.804543	1.15617	0.282006		1.36362	1.13282	1.16757	1.22134	0.124442		G	227	0	0.203838	-0.217274	-0.152105		0.364721	0.291304	0.381657		227
228	0	0.0438577	0.163534	0.132992	0.0850959	0.0761325		0.375438	0.105103	0	0.32785	0.202098	0.17899		0.49639	0.0449478	0.0839749	1.46499	0.522576	0.660638		0.711604	1.64643	0.0786113	0.812214	0.788735		A	228	0	0.117002	0.43748	0.727118		0.274268	0.236307	0.116568		228
229	0.55782	0.419756	0.0443394	0.537955	0.389968	0.238342		0.607072	0.773035	0.996888	1.08782	0.866204	0.217579		0.831615	0.856552	0.575621	0.713309	0.744274	0.128631		0.722227	0.769913	0.839037	0.777059	0.0587321		U	229	0	0.476236	0.354307	0.387091		0.0255665	0.0397787	0.0432316		229	Increase	Increase	Increase
230	0	0	0	0	0	0		0.111112	0	0	0	0.0277781	0.0555561		0	0	0	0.120821	0.0302051	0.0604103		0	0	0	0	0		C	230	0	0.0277781	0.0302051	0		0.355918	0.355918	#DIV/0!		230
231	0	0	0.117735	0	0.0294337	0.0588673		0	0.033471	0.175384	0	0.0522138	0.0836158		0	0	0.28267	0.0381945	0.0802161	0.136165		0	0	0.198728	0.0662426	0.114736		U	231	0	0.0227802	0.0507824	0.036809		0.671557	0.51912	0.598158		231
232	0.59816	0.796133	1.11329	0	0.626895	0.468701		0	1.46604	1.55673	0	0.755692	0.873383		0.0316758	1.09103	0.999605	0	0.530577	0.59568		0.0914445	0	1.25906	0.450167	0.702009		C	232	0	0.128797	-0.0963183	-0.176728		0.803643	0.807866	0.70329		232
233	0	0	0	0	0	0		0.0870444	0	0	0	0.0217611	0.0435222		0	0	0	0.498188	0.124547	0.249094		0	0	0	0	0		U	233	0	0.0217611	0.124547	0		0.355918	0.355918	#DIV/0!		233
234	0	0	0	0	0	0		0.338507	0	0	0	0.0846267	0.169253		0.0577337	0	0	0	0.0144334	0.0288668		0.122506	0	0	0.0408353	0.0707289		C	234	0	0.0846267	0.0144334	0.0408353		0.355918	0.355918	0.285591		234
235	0.0615907	0.37468	0.293701	0.370059	0.275008	0.147044		0.021323	0.216546	0.237386	0.235431	0.177671	0.104655		0.0832257	0.161239	0.117427	0.120742	0.120658	0.0319291		0.0440654	0.201383	0.227705	0.157718	0.0993017		G	235	0	-0.0973365	-0.15435	-0.11729		0.322201	0.086056	0.290826		235
236	0.408634	0.310085	0.29717	0.460996	0.369221	0.0788767		0.168543	0.221711	0.177424	0.31453	0.220552	0.0668289		0.272446	0.263527	0.150463	0.241002	0.231859	0.0558543		0.278654	0.237946	0.183174	0.233258	0.0479125		A	236	0	-0.148669	-0.137362	-0.135963		0.0281997	0.0294718	0.0476555		236
237	0.472928	0.313454	0	0.177284	0.240917	0.200982		0.249	0.401842	0.203285	0.101453	0.238895	0.124916		0.285151	0.332075	0.13005	0	0.186819	0.151539		0.298583	0.110322	0.207099	0.205334	0.0941428		C	237	0	-0.00202181	-0.0540978	-0.0355823		0.986921	0.682319	0.791046		237
238	0	0	0	0.176904	0.044226	0.0884521		0.171565	0.12415	0.0180693	0.246911	0.140174	0.0958202		0.28847	0.0913102	0.0260201	0.247559	0.16334	0.124894		0.204188	0.215256	0	0.139815	0.121209		G	238	0	0.0959478	0.119114	0.0955886		0.191557	0.17057	0.27781		238
239	0.697861	1.06411	0	0	0.440493	0.530158		1.3458	3.5976	1.30417	0.428696	1.66907	1.35344		2.66303	2.89891	1.06103	0	1.65574	1.37298		1.62097	0.494702	1.25757	1.12441	0.57482		C	239	0	1.22857	1.21525	0.683921		0.141903	0.149748	0.163463		239
240	0.938486	0.352021	0.557253	0.279501	0.531815	0.295532		2.31276	1.04465	0.702098	2.08369	1.5358	0.783183		2.80036	1.04128	1.05322	3.47275	2.0919	1.23711		2.66096	3.31684	1.31972	2.43251	1.01797		A	240	0	1.00398	1.56009	1.90069		0.0533853	0.0495802	0.0148727		240		Increase	Increase
241	7.08603	4.61378	4.28953	4.13937	5.03218	1.38347		5.53577	4.52382	3.79422	5.85289	4.92668	0.94404		4.78736	5.19643	3.53969	4.82131	4.5862	0.721873		3.62233	4.49009	3.8186	3.97701	0.45505		G	241	0	-0.105503	-0.445979	-1.05517		0.903861	0.588355	0.268274		241
242	2.44878	1.22673	2.23492	3.46351	2.34348	0.917329		2.79535	0.951336	1.30939	3.43256	2.12216	1.18346		1.10329	0.912239	0.9878	1.07311	1.01911	0.0864154		0.949761	0.630918	0.726258	0.768979	0.163658		G	242	0	-0.221326	-1.32438	-1.57451		0.777483	0.0282516	0.0349559		242		Decrease	Decrease
243	0.954056	0.547158	1.05659	0.904485	0.865571	0.221523		0.687741	0.201763	0.325486	1.02387	0.559715	0.371851		0.380491	0.247711	0.243061	0.390248	0.315378	0.08094		0.375382	0.418628	0.260156	0.351389	0.0819151		A	243	0	-0.305857	-0.550193	-0.514182		0.207295	0.00344691	0.0132125		243		Decrease	Decrease
244	0.404366	0.212767	0.07811	0	0.173811	0.177052		0.147854	0.132458	0.148675	0	0.107247	0.0718858		0.0887812	0.212061	0.128506	0	0.107337	0.0880925		0.0888307	0	0.14157	0.0768001	0.0715475		C	244	0	-0.0665641	-0.0664736	-0.0970107		0.512076	0.526434	0.419376		244
245	0	0	0	0	0	0		0.0421319	0	0.0183621	0	0.0151235	0.0199782		0	0	0.0321008	0	0.00802519	0.0160504		0	0	0	0	0		U	245	0	0.0151235	0.00802519	0		0.180796	0.355918	#DIV/0!		245
246	0.18853	0.229947	0	0	0.104619	0.121981		0	0	0	0	0	0		0	0	0.0508809	0	0.0127202	0.0254404		0	0	0	0	0		C	246	0	-0.104619	-0.091899	-0.104619		0.137106	0.190651	0.206823		246
247	0.376665	0.469822	0.203215	0.653031	0.425683	0.187555		0.252457	0.151572	0.0877367	0.404984	0.224187	0.138297		0.160692	0	0.0623826	0.0218475	0.0612305	0.0711666		0.000358919	0.0415825	0	0.0139805	0.0239047		G	247	0	-0.201496	-0.364453	-0.411703		0.134474	0.0109183	0.0141385		247		Decrease	Decrease
248	0.187624	0.194987	0.748239	0.628285	0.439784	0.291083		0.245933	0	0.0742673	0.460546	0.195187	0.204703		0.103785	0	0.0755498	0.133204	0.0781347	0.0571615		0.0512848	0.000490412	0	0.0172584	0.0294688		G	248	0	-0.244597	-0.361649	-0.422525		0.218354	0.0505895	0.0582758		248
249	0	0	0.00582705	0	0.00145676	0.00291352		0	0	0	0.0402215	0.0100554	0.0201108		0	0	0	0.00795453	0.00198863	0.00397727		0	0.0160427	0	0.00534756	0.00926225		C	249	0	0.00859862	0.000531871	0.0038908		0.429844	0.836324	0.453966		249
250	0	0	0	0	0	0		0	0	0.00067415	0	0.000168538	0.000337075		0	0	0	0	0	0		0	0	0	0	0		U	250	0	0.000168538	0	0		0.355918	#DIV/0!	#DIV/0!		250
251	0	0	0.0678482	0	0.0169621	0.0339241		0	0	0	0	0	0		0	0	0.113876	0	0.0284691	0.0569381		0	0	0.115804	0.0386015	0.0668598		U	251	0	-0.0169621	0.011507	0.0216394		0.355918	0.740271	0.593903		251
252	0	0	0.0237388	0	0.00593471	0.0118694		0	0.0349669	0.0611333	0	0.0240251	0.0297274		0	0	0.00159253	0	0.000398132	0.000796264		0	0	0.0246946	0.00823152	0.0142574		G	252	0	0.0180904	-0.00553658	0.00229682		0.301493	0.387865	0.824617		252
253	0	0.128649	0	0	0.0321622	0.0643245		0	0.066947	0	0	0.0167367	0.0334735		0	0.0827577	0.0202951	0	0.0257632	0.0391823		0	0	0.0767329	0.0255776	0.0443018		C	253	0	-0.0154255	-0.00639906	-0.00658461		0.685342	0.870658	0.886015		253
254	0	0	0	0	0	0		0	0	0	0	0	0		0	0	0	0	0	0		0	0	0	0	0		U	254	0	0	0	0		#DIV/0!	#DIV/0!	#DIV/0!		254
255	0.266885	0.17538	0.12036	0	0.140656	0.111558		0	0.191228	0.216492	0	0.10193	0.11815		0	0.0539141	0.083611	0	0.0343813	0.04151		0	0	0.178169	0.0593897	0.102866		G	255	0	-0.0387261	-0.106275	-0.0812664		0.650478	0.124396	0.370434		255
256	0.257113	0.0964725	0.248774	0.187429	0.197447	0.074141		0.248849	0.095692	0.1339	0.108584	0.146756	0.0698875		0.167471	0.0233086	0.0669511	0.168577	0.106577	0.0731569		0.240792	0.245473	0.166407	0.217557	0.0443593		G	256	0	-0.0506908	-0.0908703	0.02011		0.358141	0.131623	0.697441		256
257	0.0854376	0	0	0	0.0213594	0.0427188		0.05321	0	0	0	0.0133025	0.026605		0.0257746	0	0	0.268654	0.0736072	0.130598		0.0579737	0.171308	0	0.0764272	0.0871321		A	257	0	-0.00805689	0.0522478	0.0550678		0.759683	0.475779	0.312954		257
258	0.0638996	0.11762	0.227151	0.0846803	0.123338	0.0726572		0.0691176	0.154237	0.0242654	0.0525415	0.0750405	0.055951		0.0423326	0.0697751	0.00165292	0.144418	0.0645446	0.0601549		0.0442794	0.154726	0.0129182	0.0706411	0.0744886		G	258	0	-0.0482974	-0.0587933	-0.0526968		0.332747	0.259011	0.390344		258
259	0.567364	0.373615	0.326508	0.483904	0.437848	0.108656		0.326536	0.14061	0.155916	0.231693	0.213689	0.085121		0.149758	0.200927	0.180376	0.28429	0.203838	0.0576084		0.430153	0.390305	0.202752	0.34107	0.121433		A	259	0	-0.224159	-0.23401	-0.0967776		0.0175096	0.00890956	0.316685		259
265	0.126184	0.053525	0.0401812	0	0.0549727	0.0526434		0	0	0.0254916	0	0.0063729	0.0127458		0	0.0429959	0	0	0.010749	0.0214979		0.0870808	0.0617782	0.0372717	0.0620436	0.0249056		C	265	0	-0.0485998	-0.0442237	0.00707093		0.12288	0.170845	0.840636		265
266	0	0.00813239	0	0	0.0020331	0.0040662		0	0	0	0	0	0		0	0	0	0	0	0		0.0093014	0	0.0135635	0.00762164	0.00693603		G	266	0	-0.0020331	-0.0020331	0.00558854		0.355918	0.355918	0.233438		266
267	0	0.023233	0	0	0.00580824	0.0116165		0	0.0247259	0	0	0.00618148	0.012363		0	0	0	0	0	0		0	0	0.0405702	0.0135234	0.0234232		G	267	0	0.000373234	-0.00580824	0.00771515		0.96633	0.355918	0.585322		267
268	0	0	0	0	0	0		0	0.0331894	0	0	0.00829736	0.0165947		0.238395	0	0	0	0.0595988	0.119198		0	0	0	0	0		C	268	0	0.00829736	0.0595988	0		0.355918	0.355918	#DIV/0!		268
269	0.112232	0.0790244	0.0583613	0.0144803	0.0660246	0.0409051		0	0.0573009	0.0018979	0	0.0147997	0.0283483		0	0.0145862	0.0210068	0	0.00889825	0.0106039		0.0307716	0	0.0325362	0.0211026	0.0182967		A	269	0	-0.0512249	-0.0571263	-0.044922		0.0852278	0.0353994	0.141677		269
270	0.0492047	0.0686845	0.0140262	0.162793	0.0736771	0.0635708		0.0161081	0.0863883	0.0103513	0.153962	0.0667025	0.0676685		0	0.00122013	0	0.0402775	0.0103744	0.0199437		0.0124263	0.0439578	0	0.0187947	0.0226603		A	270	0	-0.00697459	-0.0633027	-0.0548824		0.885498	0.106133	0.22008		270
271	0.00292932	0.069482	0.0959079	0.252591	0.105228	0.105744		0.0243	0.00572481	0.179997	0.234196	0.111054	0.113339		0	0.0328664	0	0.0136118	0.0116195	0.0155502		0	0.0182893	0	0.00609644	0.0105593		G	271	0	0.00582665	-0.0936081	-0.0991312		0.942517	0.130398	0.175089		271
272	1.13222	0.866192	0.678128	1.11432	0.947713	0.216887		0.37442	0.525958	0.259439	0.246013	0.351457	0.129825		0.0468235	0.35077	0.164161	0.299471	0.215306	0.137157		0.0245572	0.15527	0.0722949	0.0840408	0.0661434		A	272	0	-0.596256	-0.732407	-0.863673		0.00326575	0.00125089	0.00125861		272	Decrease	Decrease	Decrease
273	1.62505	1.5093	1.79105	3.26106	2.04661	0.817846		0.327359	1.285	0.514855	0.816188	0.735849	0.417819		0	0.401991	0.204207	0.498107	0.276076	0.221009		0	0.0645867	0.101976	0.0555208	0.0515887		G	273	0	-1.31077	-1.77054	-1.99109		0.0290109	0.00581459	0.00926651		273	Decrease	Decrease	Decrease
274	2.46556	2.21966	2.87021	4.05143	2.90171	0.812047		1.7977	1.68831	1.01031	1.49774	1.49852	0.348272		0.233654	0.72169	0.463863	0.947889	0.591774	0.310004		0.194366	0.783167	0.546944	0.508159	0.29631		G	274	0	-1.4032	-2.30994	-2.39356		0.0191687	0.0018037	0.00499327		274	Decrease	Decrease	Decrease
275	0.0572348	0	0	0.0416305	0.0247163	0.0292423		0.0156306	0	0	0.06251	0.0195351	0.0295822		0.0348766	0	0	0	0.00871914	0.0174383		0	0.0270502	0	0.00901675	0.0156175		C	275	0	-0.00518117	-0.0159972	-0.0156996		0.811577	0.38364	0.443399		275
276	0	0	0.0483952	0.0296191	0.0195036	0.0237896		0	0	0	0.010918	0.0027295	0.005459		0	0	0	0.0378982	0.00947454	0.0189491		0	0.00934992	0	0.00311664	0.00539818		G	276	0	-0.0167741	-0.010029	-0.0163869		0.218419	0.534053	0.304098		276
277	0.00561959	0.0561859	0	0.0477536	0.0273898	0.0286824		0	0	0	0	0	0		0	0.0842498	0	0	0.0210624	0.0421249		0	0.0483672	0	0.0161224	0.0279248		A	277	0	-0.0273898	-0.00632732	-0.0112673		0.104727	0.812173	0.625397		277
278	0.504413	0.510002	0.0646458	0.0775619	0.289156	0.25185		0.0701481	0.346117	0.0377624	0	0.113507	0.1577		0	0.461046	0.130879	0	0.147981	0.217638		0.033546	0.0857829	0.128253	0.0825273	0.0474374		G	278	0	-0.175649	-0.141174	-0.206628		0.28184	0.428832	0.228803		278
279	0.0820118	0	0.161261	0.465959	0.177308	0.203385		0.389025	0	0	0.0244603	0.103371	0.190784		0.0324089	0	0	0.277218	0.0774066	0.134081		0.131586	0.150015	0	0.093867	0.0818117		G	279	0	-0.0739368	-0.0999014	-0.0834411		0.614964	0.443461	0.539123		279
280	0.815594	0.759592	0.648804	1.14366	0.841912	0.212768		0.481681	0.359202	0.162277	0.347473	0.337659	0.131734		0.213832	0.226458	0.119429	0.309862	0.217395	0.0779793		0.257137	0.135763	0.140186	0.177696	0.0688338		G	280	0	-0.504253	-0.624517	-0.664216		0.00688009	0.0014982	0.00376446		280	Decrease	Decrease	Decrease
281	0.47079	0.698834	0.651493	0.538737	0.589964	0.104028		0.0734809	0.251364	0.436268	0.374894	0.284002	0.160032		0.136738	0.413247	0.375299	0	0.231321	0.196877		0.216035	0	0.404357	0.206797	0.202337		G	281	0	-0.305962	-0.358643	-0.383166		0.0184611	0.0181081	0.0210672		281	Decrease	Decrease	Decrease
282	0.348271	0	0.221212	0.272726	0.210552	0.149753		1.13801	0.0498565	0	0.555893	0.435941	0.531163		0.63707	0	0.30123	0.0388922	0.244298	0.294043		0.443995	1.01977	0.143609	0.53579	0.445233		C	282	0	0.225389	0.0337461	0.325238		0.445244	0.844698	0.220893		282
283	0.393073	0	0	0	0.0982684	0.196537		0.202222	0	0	0.0696783	0.0679751	0.0953352		0.362034	0	0	0	0.0905085	0.181017		0.11096	0	0	0.0369867	0.0640628		G	283	0	-0.0302933	-0.0077599	-0.0612817		0.790811	0.955568	0.632202		283
284	0	0	0.138502	0.0111165	0.0374046	0.0676016		0	0	0.020306	0	0.00507649	0.010153		0.0151407	0.0253672	0	0.194296	0.0587009	0.0909953		0.0297529	0	0.00298933	0.0109141	0.0163832		G	284	0	-0.0323281	0.0212964	-0.0264905		0.380755	0.72004	0.544507		284
285	0	0	0	0	0	0		0.0552989	0	0	0	0.0138247	0.0276495		0.0351667	0	0	0	0.00879169	0.0175834		0.0142458	0	0	0.0047486	0.00822482		C	285	0	0.0138247	0.00879169	0.0047486		0.355918	0.355918	0.285591		285
286	0.29994	0.100644	0.252184	0.199278	0.213012	0.0854522		0	0.0499735	0.0735852	0	0.0308897	0.0369479		0	0.0945997	0.105946	0	0.0501363	0.0580775		0	0	0.0966927	0.0322309	0.0558255		G	286	0	-0.182122	-0.162875	-0.180781		0.0078699	0.0197439	0.0252319		286
287	0.117081	0.0158527	0.120233	0.200722	0.113472	0.0757205		0.0888313	0.00132611	0.0179662	0.202838	0.0777405	0.0916236		0	0.00439455	0	0.112368	0.0291906	0.0554902		0.0360306	0.077807	0	0.0379459	0.0389389		A	287	0	-0.0357318	-0.0842817	-0.0755264		0.569692	0.122699	0.180781		287
288	0.165863	0.21671	0.105636	0.0488444	0.134263	0.0728285		0.0717113	0.115965	0.143068	0.136265	0.116752	0.0321589		0.0580073	0.106556	0.102856	0	0.0668547	0.0497329		0.0665743	0	0.0682729	0.0449491	0.0389363		C	288	0	-0.0175111	-0.0674088	-0.0893144		0.675408	0.177197	0.11589		288
289	0.476677	0.636554	0	0.609903	0.430784	0.295582		0.377975	0.520642	0.259522	0	0.289535	0.220578		0	0.639081	0.218115	0	0.214299	0.301276		0.0586779	0.153032	0.194688	0.135466	0.0696859		U	289	0	-0.141249	-0.216485	-0.295318		0.472745	0.344533	0.158144		289
290	1.19661	0.78087	0.602231	1.07273	0.913112	0.270793		0.786095	0.593634	0.519495	0.45288	0.588026	0.144019		0.542008	0.702537	0.518186	0.236256	0.499747	0.193802		0.446637	0.164421	0.477498	0.362852	0.172538		G	290	0	-0.325086	-0.413365	-0.55026		0.0783011	0.0476317	0.0285192		290		Decrease	Decrease
291	1.28632	0.607767	1.36402	1.31455	1.14316	0.358373		1.25994	0.668905	0.710673	1.6716	1.07778	0.478801		0.878936	0.376148	0.741584	1.34925	0.83648	0.402347		0.57735	0.657218	0.513407	0.582658	0.0720525		G	291	0	-0.0653845	-0.306683	-0.560505		0.834168	0.298368	0.0477407		291			Decrease
292	0.152441	0.729195	0.615761	0.677567	0.543741	0.264956		0.313549	1.08495	0.50927	0.402334	0.577526	0.347618		0.817171	0.94131	0.677321	0.54342	0.744805	0.172202		0.88713	0.828769	0.634302	0.7834	0.132379		U	292	0	0.0337845	0.201064	0.239659		0.882213	0.250261	0.216037		292
293	1.43094	1.91418	1.91026	2.52648	1.94547	0.4489		1.33089	1.9784	1.38663	0.942485	1.4096	0.42757		0.93075	1.71491	1.3455	0.936504	1.23191	0.37601		0.688124	0.948479	0.741228	0.79261	0.137573		G	293	0	-0.535866	-0.713552	-1.15286		0.134585	0.0506703	0.00839874		293			Decrease
294	0.0349537	0.453499	0	0.0448175	0.133318	0.214319		0.0680632	0.483823	0.0486407	0	0.150132	0.224295		0.0312886	0.422569	0.135401	0.421512	0.252692	0.200112		0.0691733	0.43851	0.189619	0.232434	0.188354		A	294	0	0.016814	0.119375	0.0991162		0.917214	0.446614	0.553274		294
295	0	0.282184	0.294461	0.537012	0.278414	0.21959		0.0546228	0.48234	0.246278	0.212074	0.248829	0.176636		0.22873	0.335135	0.176493	0.294981	0.258835	0.0702728		0.103597	0.219765	0.195387	0.172916	0.061257		G	295	0	-0.0295854	-0.0195795	-0.105498		0.840645	0.870716	0.464367		295
296	0.84571	1.15723	0.27822	0.487173	0.692082	0.388685		0.304909	1.88205	1.39865	0	0.896404	0.890162		1.24846	1.55196	0.844437	0	0.911215	0.673068		0.334387	0.0992041	0.678498	0.370696	0.291349		U	296	0	0.204322	0.219133	-0.321386		0.68862	0.593273	0.286713		296
297	1.23167	0.612024	1.25539	1.70303	1.20053	0.448266		3.08964	1.135	1.17822	2.14076	1.88591	0.927111		1.41389	0.723905	0.900278	1.88346	1.23038	0.524618		1.12821	1.35854	0.733498	1.07342	0.316105		A	297	0	0.685379	0.0298547	-0.127111		0.2315	0.933861	0.69509		297
298	0.301538	0.133118	0.143518	0.0605638	0.159684	0.101513		0.203041	0.0624888	0.203775	0.140845	0.152537	0.0668863		0.117638	0.0414383	0.0471017	0.0997463	0.0764811	0.0379751		0.141013	0.201975	0.0815301	0.141506	0.0602242		C	298	0	-0.00714708	-0.0832032	-0.0181783		0.910236	0.1756	0.796196		298
299	0.484497	0.176321	0.200098	0.205174	0.266523	0.14586		0.132541	0.135038	0.0588468	0.140607	0.116758	0.0387545		0.0456529	0	0.0445739	0	0.0225567	0.02605		0.0791299	0.0474026	0	0.0421775	0.0398229		G	299	0	-0.149765	-0.243966	-0.224345		0.0944089	0.0165494	0.0520482		299
300	0	0.345043	0.614488	0	0.239883	0.298035		0	0.490924	0.987034	0	0.36949	0.472283		0.379101	0.170871	0.45274	0	0.250678	0.20537		0	0	0.572679	0.190893	0.330636		C	300	0	0.129607	0.0107956	-0.0489897		0.658897	0.954369	0.844972		300
301	0	0.324141	0	0	0.0810353	0.162071		0.535287	0.352647	0	0.280336	0.292067	0.222311		0.706516	0.274711	0	0	0.245307	0.333631		0.21122	0.011879	0	0.0743663	0.118667		C	301	0	0.211032	0.164271	-0.00666901		0.175895	0.409835	0.954708		301
302	0.384917	0.460281	0.0958119	0.664665	0.401419	0.235536		0.265697	0.391497	0	0.950697	0.401973	0.400567		0.133502	0.255361	0.0209305	1.19823	0.402005	0.539378		0.41329	0.894232	0	0.43584	0.447542		A	302	0	0.000553818	0.000586143	0.0344217		0.998175	0.998475	0.898755		302
303	0	0.00655558	0	0	0.0016389	0.00327779		0.145472	0	0	0	0.0363679	0.0727359		0	0	0	0.227396	0.056849	0.113698		0.0538801	0.441219	0	0.165033	0.240696		A	303	0	0.034729	0.0552101	0.163394		0.376936	0.369155	0.218963		303
304	0.474694	0	0.742859	1.20071	0.604566	0.502288		1.10102	0.286325	0.686428	1.20815	0.820479	0.42122		0.6807	0.262297	0.808281	0.828784	0.645016	0.263422		0.73808	0.78513	0.350764	0.624658	0.238363		A	304	0	0.215914	0.0404498	0.0200923		0.534507	0.891247	0.952171		304
305	2.33026	0.802385	1.17428	0.846749	1.28842	0.714085		1.08592	1.86394	1.62135	0.764777	1.334	0.499657		1.18746	2.19168	1.63267	0.817987	1.45745	0.592058		1.11904	1.79645	1.29732	1.40427	0.35114		A	305	0	0.0455776	0.169029	0.11585		0.920109	0.728028	0.809257		305
306	0	0.0603596	2.45326	0.90691	0.855132	1.14304		0.92287	1.09664	1.48554	0.788771	1.07346	0.302255		0.667541	2.32876	1.36673	1.84642	1.55236	0.708667		1.16567	1.68969	0.599795	1.15172	0.545083		A	306	0	0.218324	0.697229	0.296589		0.724578	0.339773	0.699673		306
307	0	2.46379	1.39809	0	0.965471	1.19672		0.152122	1.26052	0.957367	0	0.592503	0.612201		0	1.72647	1.43662	0	0.79077	0.920738		0	0.601248	0.564139	0.388462	0.33693		U	307	0	-0.372969	-0.174701	-0.577009		0.599009	0.824692	0.463046		307
308	0.432486	0	0	0	0.108121	0.216243		0	0.0219342	0	0	0.00548354	0.0109671		0	0.0964955	0	0	0.0241239	0.0482478		0	0.486078	0	0.162026	0.280637		U	308	0	-0.102638	-0.0839976	0.0539044		0.3797	0.477025	0.78404		308
309	0	0	0	0	0	0		0.581457	0	0	0.531951	0.278352	0.322048		0.843201	0	0	2.75642	0.899906	1.29994		1.05435	1.02229	0	0.692213	0.599688		U	309	0	0.278352	0.899906	0.692213		0.134608	0.215485	0.0624184		309
310	0.827606	0	0	0	0.206901	0.413803		2.49083	1.69591	1.46413	0	1.41272	1.03938		2.3418	0.948656	1.67117	0	1.24041	1.00372		1.99868	1.50719	0.616718	1.3742	0.700515		U	310	0	1.20582	1.03351	1.1673		0.0745183	0.105597	0.0382229		310			Increase
311	1.25902	0.715495	1.58204	1.5874	1.28599	0.410155		1.18098	1.01578	0.855426	0.603945	0.914033	0.245766		0.264619	1.26283	1.18096	0	0.677102	0.639155		0.00219558	0.560983	0.838767	0.467315	0.426079		G	311	0	-0.371956	-0.608887	-0.818674		0.170755	0.159941	0.0498551		311			Decrease
312	0.652753	0.726657	0.691638	0.703613	0.693665	0.030905		0.94677	0.825488	0.792494	0.465029	0.757445	0.20592		0.316965	0.658008	0.767479	0	0.435613	0.348057		0.240941	0.165079	0.233899	0.213306	0.0419143		A	312	0	0.06378	-0.258052	-0.480359		0.562622	0.190139	1.08349e-05		312			Decrease
313	0	0	0	0	0	0		0	0	0	0	0	0		0	0	0	0	0	0		0	0	0	0	0		C	313	0	0	0	0		#DIV/0!	#DIV/0!	#DIV/0!		313
314	0.263732	0.019991	0	0	0.0709306	0.128879		0	0	0	0	0	0		0.130112	0	0	0	0.0325281	0.0650561		0	0	0	0	0		U	314	0	-0.0709306	-0.0384026	-0.0709306		0.313201	0.613833	0.394921		314
315	0.559451	0	0	0	0.139863	0.279725		0	0	0	0	0	0		0	0	0	0	0	0		0	0	0	0	0		A	315	0	-0.139863	-0.139863	-0.139863		0.355918	0.355918	0.436588		315
316	0	0	0	0	0	0		0	0	0	0	0	0		0	0	0	0.0627563	0.0156891	0.0313781		0	0	0.0589381	0.019646	0.0340279		G	316	0	0	0.0156891	0.019646		#DIV/0!	0.355918	0.285591		316
317	0.990079	0.335418	0.0351128	0	0.340153	0.458687		0.12551	0.28927	0.159743	0	0.143631	0.118924		0.0797751	0.127051	0.187125	0	0.098488	0.078999		0.153029	0.0616779	0.142238	0.118982	0.049919		C	317	0	-0.196522	-0.241665	-0.221171		0.438589	0.339093	0.453783		317
318	0.614733	0.584888	0.123131	0.209171	0.38298	0.253119		0.0585753	0.447735	0.29262	0.186643	0.246393	0.164845		0	0.198223	0.227281	0	0.106376	0.123404		0	0	0.201108	0.0670362	0.11611		G	318	0	-0.136587	-0.276605	-0.315944		0.400658	0.0970833	0.105139		318
319	0.593687	0.0900561	0	0.39749	0.270308	0.274655		0.0633742	0	0.109714	0.374817	0.136976	0.164814		0	0	0.0634102	0	0.0158526	0.0317051		0.0522526	0	0.05963	0.0372942	0.0325077		G	319	0	-0.133332	-0.254456	-0.233014		0.436994	0.115268	0.212821		319
320	0.974941	0.639808	1.51519	2.0962	1.30653	0.638118		1.05563	0	0.384786	1.87839	0.829701	0.824043		0.749966	0	0.0804215	0.579014	0.35235	0.368588		0.503284	0.244663	0	0.249316	0.251674		A	320	0	-0.476833	-0.954184	-1.05722		0.395462	0.0412312	0.0445803		320		Decrease	Decrease	background high reactivity
321	0	0	0.741747	0	0.185437	0.370873		0	0	1.22593	0	0.306482	0.612963		0	0	2.06669	0	0.516673	1.03335		1.76221	0	2.7501	1.5041	1.3931		G	321	0	0.121045	0.331237	1.31866		0.746939	0.568331	0.121493		321
322	0.0520126	5.67385	0.66572	0.418121	1.70243	2.65959		0.301841	0	0	0	0.0754602	0.15092		3.17245	0	0.133651	2.73864	1.51119	1.67807		1.21032	0	0	0.403439	0.698777		G	322	0	-1.62697	-0.19124	-1.29899		0.267707	0.907167	0.456213		322
323																												C	323	0	0	0	0		#DIV/0!	#DIV/0!	#DIV/0!		323
324																												U	324	0	0	0	0		#DIV/0!	#DIV/0!	#DIV/0!		324
325																												A	325	0	0	0	0		#DIV/0!	#DIV/0!	#DIV/0!		325
326																												G	326	0	0	0	0		#DIV/0!	#DIV/0!	#DIV/0!		326
327																												A	327	0	0	0	0		#DIV/0!	#DIV/0!	#DIV/0!		327
328																												A	328	0	0	0	0		#DIV/0!	#DIV/0!	#DIV/0!		328
329																												G	329	0	0	0	0		#DIV/0!	#DIV/0!	#DIV/0!		329
330																												G	330	0	0	0	0		#DIV/0!	#DIV/0!	#DIV/0!		330
331																												A	331	0	0	0	0		#DIV/0!	#DIV/0!	#DIV/0!		331
332																												G	332	0	0	0	0		#DIV/0!	#DIV/0!	#DIV/0!		332
333																												A	333	0	0	0	0		#DIV/0!	#DIV/0!	#DIV/0!		333
334																												G	334	0	0	0	0		#DIV/0!	#DIV/0!	#DIV/0!		334
335																												A	335	0	0	0	0		#DIV/0!	#DIV/0!	#DIV/0!		335
336																												G	336	0	0	0	0		#DIV/0!	#DIV/0!	#DIV/0!		336
337																												A	337	0	0	0	0		#DIV/0!	#DIV/0!	#DIV/0!		337
338																												U	338	0	0	0	0		#DIV/0!	#DIV/0!	#DIV/0!		338
339																												G	339	0	0	0	0		#DIV/0!	#DIV/0!	#DIV/0!		339
340																												G	340	0	0	0	0		#DIV/0!	#DIV/0!	#DIV/0!		340
341																												G	341	0	0	0	0		#DIV/0!	#DIV/0!	#DIV/0!		341
342																												U	342	0	0	0	0		#DIV/0!	#DIV/0!	#DIV/0!		342
343																												G	343	0	0	0	0		#DIV/0!	#DIV/0!	#DIV/0!		343
344																												C	344	0	0	0	0		#DIV/0!	#DIV/0!	#DIV/0!		344
345																												G	345	0	0	0	0		#DIV/0!	#DIV/0!	#DIV/0!		345
346																												A	346	0	0	0	0		#DIV/0!	#DIV/0!	#DIV/0!		346
347																												G	347	0	0	0	0		#DIV/0!	#DIV/0!	#DIV/0!		347
348																												A	348	0	0	0	0		#DIV/0!	#DIV/0!	#DIV/0!		348
349																												G	349	0	0	0	0		#DIV/0!	#DIV/0!	#DIV/0!		349
350																												C	350	0	0	0	0		#DIV/0!	#DIV/0!	#DIV/0!		350
351																												G	351	0	0	0	0		#DIV/0!	#DIV/0!	#DIV/0!		351
352																												U	352	0	0	0	0		#DIV/0!	#DIV/0!	#DIV/0!		352
353																												C	353	0	0	0	0		#DIV/0!	#DIV/0!	#DIV/0!		353
354																												G	354	0	0	0	0		#DIV/0!	#DIV/0!	#DIV/0!		354
355																												G	355	0	0	0	0		#DIV/0!	#DIV/0!	#DIV/0!		355
356																												U	356	0	0	0	0		#DIV/0!	#DIV/0!	#DIV/0!		356
357																												A	357	0	0	0	0		#DIV/0!	#DIV/0!	#DIV/0!		357

## Sheet: NC-XL
	BG:RNAalone							3NC:1RNA							7NC:1RNA							10.5NC:1RNA										Difference				T-Tests					Significant			Note
nt	T1	T2	T3	T4	Average	STDev		T1	T2	T3	T4	Average	STDev		T1	T2	T3	T4	Average	STDev		T1	T2	T3	T4	Average	STDev			nt	BG-BG	3:1-BG	7:1-BG	10.5:1-BG		3:1-BG	7:1-BG	10.5:1-BG		nt	3:1-BG	7:1-BG	10.5:1-BG
1																													G	1	0	0	0	0		#DIV/0!	#DIV/0!	#DIV/0!		1
2																													G	2	0	0	0	0		#DIV/0!	#DIV/0!	#DIV/0!		2
3																													G	3	0	0	0	0		#DIV/0!	#DIV/0!	#DIV/0!		3
4																													U	4	0	0	0	0		#DIV/0!	#DIV/0!	#DIV/0!		4
5																													C	5	0	0	0	0		#DIV/0!	#DIV/0!	#DIV/0!		5
6																													U	6	0	0	0	0		#DIV/0!	#DIV/0!	#DIV/0!		6
7																													C	7	0	0	0	0		#DIV/0!	#DIV/0!	#DIV/0!		7
8																													U	8	0	0	0	0		#DIV/0!	#DIV/0!	#DIV/0!		8
9																													C	9	0	0	0	0		#DIV/0!	#DIV/0!	#DIV/0!		9
10																													U	10	0	0	0	0		#DIV/0!	#DIV/0!	#DIV/0!		10
11																													G	11	0	0	0	0		#DIV/0!	#DIV/0!	#DIV/0!		11
12																													G	12	0	0	0	0		#DIV/0!	#DIV/0!	#DIV/0!		12
13	0.0593293	0	0.391734	0	0.112766	0.18807		0	0	0.201757	0	0.0504392	0.100878		0.0826219	0	0.165985	0	0.0621518	0.0794274		0.0792541	0.0831521	0.307656	0	0.117516	0.132424		U	13	0	-0.0623266	-0.050614	0.00474982		0.580444	0.637643	0.968397		13
14	0	0	0.556705	0	0.139176	0.278352		0	0	0.624167	0	0.156042	0.312083		0	0	0.595751	0	0.148938	0.297875		0	0	0.230139	0	0.0575348	0.11507		U	14	0	0.0168654	0.00976144	-0.0816415		0.938335	0.963361	0.607274		14
15	0.00805134	0	0.251576	0	0.0649068	0.124504		0.0178992	0.00367885	0.149201	0	0.0426947	0.0714222		0.0356513	0.0486959	0.0820712	0	0.0416046	0.0339324		0.0428704	0.0321822	0.104134	0	0.0447966	0.0435526		A	15	0	-0.0222121	-0.0233022	-0.0201102		0.767408	0.730365	0.770722		15
16	0	0	0.314253	0	0.0785632	0.157126		0	0	0.257668	0	0.0644169	0.128834		0.0870174	0	0.154652	0	0.0604173	0.0750293		0.0801718	0.0701896	0.290954	0	0.110329	0.12559		G	16	0	-0.0141463	-0.0181459	0.0317657		0.893816	0.84179	0.762822		16
17	0	0	0.201904	0	0.0504761	0.100952		0	0	0.481095	0	0.120274	0.240548		0	0	0.663976	0	0.165994	0.331988		0	0	0.232145	0	0.0580363	0.116073		A	17	0	0.0697977	0.115518	0.00756017		0.611815	0.53028	0.924902		17
18	0	0	0.0328514	0	0.00821286	0.0164257		0	0	0.0148483	0	0.00371208	0.00742416		0	0	0.114374	0	0.0285935	0.057187		0.0613179	0	0.0394577	0	0.0251939	0.0304295		C	18	0	-0.00450077	0.0203807	0.016981		0.635294	0.518873	0.363961		18
19	0	0	0.198291	0	0.0495728	0.0991455		0	0	0.258932	0	0.0647329	0.129466		0	0	0.134452	0	0.033613	0.067226		0	0	0.157302	0	0.0393256	0.0786512		C	19	0	0.0151602	-0.0159598	-0.0102472		0.858621	0.7988	0.876667		19
20	0	0.00136053	0.0273185	0.0694097	0.0245222	0.0324577		0	0	0.0882525	0.0315621	0.0299537	0.0416165		0	0.0382135	0.0353419	0.0904851	0.0410101	0.0372807		0.0135329	0	0.0682655	0.052382	0.0335451	0.0320733		A	20	0	0.0054315	0.016488	0.00902294		0.843732	0.529501	0.706172		20
21	0	0	0.197602	0	0.0494006	0.0988012		0	0	0.295129	0.00690819	0.0755094	0.146449		0	0	0.296255	0.0389362	0.0837978	0.142822		0.00819732	0	0.129541	0.0471608	0.0462247	0.0592318		G	21	0	0.0261088	0.0343972	-0.0031759		0.777513	0.705712	0.957818		21
22	0.243087	0	0.829422	0	0.268127	0.39135		0.112776	0.124664	0.711937	0.0342129	0.245897	0.313274		0.255122	0.0371411	0.821887	0	0.278538	0.379312		0.264361	0.206531	0.508679	0.0816562	0.265307	0.17927		A	22	0	-0.02223	0.0104102	-0.0028206		0.932214	0.970766	0.989969		22
23	1.10495	0	3.59312	0.374755	1.26821	1.61643		0.563847	0.586919	2.60252	0.308933	1.01555	1.06545		0.854149	0.355729	1.94796	0.0374815	0.79883	0.836571		0.464312	0.572049	1.42134	0.0755598	0.633316	0.566979		U	23	0	-0.252653	-0.469376	-0.634891		0.802814	0.624459	0.486518		23
24	4.77284	2.836	10.2916	3.66718	5.39191	3.36144		3.50001	3.20578	8.02178	2.79615	4.38093	2.44434		3.28771	2.32044	4.80178	1.09386	2.87595	1.56661		1.80524	2.16895	4.03508	0.897146	2.2266	1.31896		C	24	0	-1.01098	-2.51596	-3.16531		0.643877	0.223658	0.130118		24
25	5.98317	7.04613	14.0537	8.00236	8.77133	3.61684		6.15852	6.83224	15.9955	6.7372	8.93086	4.71916		2.95603	4.85146	11.7621	4.50525	6.0187	3.9166		2.15536	1.89892	4.82086	2.29	2.79129	1.36274		U	25	0	0.15953	-2.75263	-5.98005		0.958947	0.34158	0.0212674		25
26	0.68145	1.1248	2.28332	0.898298	1.24697	0.714218		0.811929	0.840809	1.65027	0.815206	1.02955	0.414015		0.484755	0.701184	1.56949	0.61261	0.84201	0.493057		0.352116	0.390298	0.919815	0.418167	0.520099	0.26785		G	26	0	-0.217412	-0.404956	-0.726867		0.617288	0.386726	0.105318		26
27	0.305763	0	1.19302	0.139202	0.409496	0.537096		0.269134	0.336016	1.15673	0.157706	0.479896	0.457176		0.22997	0.263347	1.05371	0.183263	0.432572	0.41539		0.208331	0.223686	0.621549	0.0162574	0.267456	0.254227		A	27	0	0.0703998	0.0230755	-0.14204		0.848368	0.948018	0.649521		27
28	0.0446755	0.0412402	0.359546	0.0497871	0.123812	0.157195		0.071493	0.113586	0.321845	0.0436157	0.137635	0.12613		0.0682583	0.0453692	0.24356	0.0289303	0.0965294	0.0993382		0.0348442	0.0661464	0.309297	0.0419263	0.113054	0.131514		G	28	0	0.0138226	-0.0272828	-0.0107586		0.895385	0.779072	0.919809		28
29	0	0	0.210307	0	0.0525769	0.105154		0	0	0.165969	0	0.0414924	0.0829847		0.0318231	0	0.0172055	0	0.0122572	0.01536		0.0269664	0.0680295	0.262525	9.0507e-05	0.0894029	0.118748		C	29	0	-0.0110845	-0.0403197	0.0368261		0.873989	0.476702	0.658769		29
30	0.0852786	0	2.00057	0	0.521461	0.986889		0	0	1.56257	0	0.390643	0.781285		0.523592	0	0.431828	0	0.238855	0.278339		0.34069	0.548602	1.32467	0	0.55349	0.561656		C	30	0	-0.130818	-0.282606	0.0320287		0.842214	0.601392	0.956845		30
31	0.262735	0	0.118624	0.370256	0.187904	0.162234		0.264522	0.557009	1.47825	0.792982	0.77319	0.517357		0	0.571016	2.1339	1.10332	0.952059	0.907605		0.23311	0.228437	0.098779	0.222993	0.19583	0.0648325		U	31	0	0.585286	0.764155	0.00792596		0.0741851	0.148469	0.930658		31
32	0.201506	0	1.08514	0	0.321661	0.517772		0.123961	0.0458028	0.947197	0.256127	0.343272	0.411868		0.468282	0.302843	1.1155	0.417686	0.576077	0.366214		0.442087	0.604679	1.11081	0.244355	0.600483	0.370751		G	32	0	0.0216111	0.254416	0.278822		0.950034	0.452961	0.414888		32
33	0.0619944	0	0.389244	0.0859737	0.134303	0.173778		0.35293	0.298726	0.623362	0.51422	0.44731	0.148836		0.686648	0.843325	1.55916	0.993036	1.02054	0.380242		0.661595	0.725635	1.09107	0.668114	0.786602	0.205005		G	33	0	0.313007	0.886238	0.652299		0.0339136	0.00544182	0.00283911		33	Increase	Increase	Increase
34	0	0	0.91392	0	0.22848	0.45696		0	0	0.492295	0	0.123074	0.246147		0.597631	0.007703	0.572443	0	0.294444	0.33572		0.573146	0.710458	1.40551	0.344446	0.75839	0.457065		G	34	0	-0.105406	0.065964	0.52991		0.698714	0.823754	0.152159		34
35	0	0	0	0	0	0		0	0	0.622984	0	0.155746	0.311492		0	0.0721888	0.691273	0	0.190865	0.335336		0	0	0	0	0	0		A	35	0	0.155746	0.190865	0		0.355918	0.298376	#DIV/0!		35
36	0.0453933	0	0.13288	0	0.0445683	0.0626426		0.105696	0.028477	0.214586	0.0553919	0.101038	0.0821858		0.0329609	0.125236	0.281883	0.0977551	0.134459	0.105622		0.0494046	0.0759264	0.262523	0.0945727	0.120607	0.096409		G	36	0	0.0564694	0.0898905	0.0760384		0.316359	0.193529	0.234107		36
37	0.00475346	0	0.04397	0	0.0121809	0.0213109		0.0323857	0	0.0121269	0.023501	0.0170034	0.0140443		0.00348247	0.0166938	0	0.0513364	0.0178781	0.0234359		0.0217847	0.064317	0.0703425	0.00912549	0.0413924	0.0304919		C	37	0	0.00482255	0.00569729	0.0292116		0.718508	0.731379	0.167359		37
38	0.351221	0.168311	0.577937	0.111985	0.302364	0.210192		0.332864	0.191457	0.41615	0.13892	0.269848	0.127361		0.703247	0.460037	0.342413	0.223083	0.432195	0.204966		0.641051	0.655907	0.76019	0.358116	0.603816	0.172164		U	38	0	-0.0325158	0.129831	0.301452		0.800168	0.410488	0.0682913		38
39	0.365006	0.263631	0.783497	0.540084	0.488055	0.22767		0.603494	0.570213	1.13506	0.673998	0.74569	0.263159		0.688644	1.06218	1.66975	1.15323	1.14345	0.404367		0.910543	0.815846	1.39055	1.01116	1.03202	0.251971		C	39	0	0.257636	0.655395	0.54397		0.189168	0.030169	0.0185143		39		Increase	Increase
40	0.759273	0.312449	1.79817	0.75202	0.905477	0.630741		0.514909	0.643457	1.45315	0.468694	0.770051	0.461359		0.399722	0.342259	0.952359	0.191613	0.471488	0.332374		0.166439	0.258093	0.56648	0.0608095	0.262955	0.217814		U	40	0	-0.135426	-0.433989	-0.642522		0.740727	0.269143	0.102444		40
41	0.237565	0	0.716002	0.29952	0.313272	0.29791		0.0574058	0.270506	0.791774	0.264928	0.346153	0.313195		0	0.221326	0.569079	0.21719	0.251899	0.235369		0	0.0258363	0.211864	0.0339224	0.0679058	0.0970566		C	41	0	0.0328813	-0.061373	-0.245366		0.884064	0.757442	0.168337		41
42	0.029546	0	0.384939	0	0.103621	0.188062		0	0	0.263517	0	0.0658792	0.131758		0	0	0.280666	0	0.0701666	0.140333		0	0	0.100024	0	0.0250061	0.0500122		U	42	0	-0.037742	-0.0334546	-0.0786151		0.753532	0.78512	0.449943		42
43	0.012145	0	0.240941	0.00299194	0.0640195	0.118061		0	0.0236009	0.0773426	0	0.0252359	0.0364759		0	0	0.0515592	0	0.0128898	0.0257796		0	0.00234042	0.0584735	0	0.0152035	0.0288678		G	43	0	-0.0387837	-0.0511297	-0.0488161		0.553303	0.429881	0.452442		43
44	0	0	0.0226391	0	0.00565978	0.0113196		0	0	0.0201086	0	0.00502716	0.0100543		0	0	0	0	0	0		0	0.0146803	0.0623906	0	0.0192677	0.0295698		G	44	0	-0.000632625	-0.00565978	0.013608		0.936117	0.355918	0.423036		44
45	0	0.00267165	0.00563533	0	0.00207675	0.00268596		0	0	0.0511041	0	0.012776	0.025552		0	0.0149394	0	0.011814	0.00668834	0.00782772		0	0.0070216	0.0699429	0	0.0192411	0.0339629		C	45	0	0.0106993	0.0046116	0.0171644		0.436813	0.307711	0.352527		45
46	0	0	0.0898361	0	0.022459	0.0449181		0	0	0.0938876	0	0.0234719	0.0469438		0	0	0	0	0	0		0	0	0.105786	0	0.0264465	0.052893		U	46	0	0.00101285	-0.022459	0.00398747		0.976139	0.355918	0.912254		46
47	0	0	0.0860578	0	0.0215144	0.0430289		0	0	0.10968	0	0.0274201	0.0548402		0	0	5.2221e-05	0	1.30553e-05	2.61105e-05		0	0.0114595	0.0886518	0	0.0250278	0.0427586		A	47	0	0.00590566	-0.0215014	0.0035134		0.871015	0.356189	0.911561		47
48	0.0156068	0.0901298	0.0914368	0	0.0492933	0.0483332		0	0	0.062998	0	0.0157495	0.031499		0.0228266	0.0252487	0.0647457	0	0.0282053	0.026885		0.0423045	0.0815583	0.136838	0	0.0651751	0.0582374		A	48	0	-0.0335439	-0.0210881	0.0158817		0.289035	0.474618	0.689319		48
49	0.1118	0.000192672	0.279878	0.0716155	0.115872	0.11868		0.050715	0.0598851	0.271813	0.0902323	0.118161	0.103817		0.100643	0.132251	0.108659	0.105826	0.111845	0.0140033		0.126609	0.126017	0.261983	0.100589	0.153799	0.0731355		C	49	0	0.00228973	-0.00402695	0.0379278		0.977772	0.948457	0.605961		49
50	0.76411	0.813998	1.58493	0.895545	1.01465	0.384031		0.767053	0.843777	1.84285	0.899126	1.0882	0.506006		0.66857	0.935223	1.85622	0.933789	1.09845	0.520505		0.750692	0.698945	1.1621	0.716807	0.832135	0.221019		U	50	0	0.0735554	0.0838051	-0.182511		0.824556	0.804203	0.441556		50
51	0.0278106	0.0213465	0.251013	0.032955	0.0832814	0.111922		0	0.0378591	0.177252	0.104448	0.0798897	0.077956		0	0.0477142	0.259823	0.0966957	0.101058	0.112965		0.0220866	0.00712284	0.253139	0.101322	0.0959177	0.11267		A	51	0	-0.00339161	0.0177768	0.0126363		0.96195	0.830504	0.878783		51
52	0	0.232614	0.264041	0	0.124164	0.143945		0.0380089	0	0.164774	0.0255226	0.0570763	0.0735201		0	0	0.221537	0	0.0553843	0.110769		0	0	0.227955	0	0.0569887	0.113977		G	52	0	-0.0670876	-0.0687796	-0.0671752		0.438245	0.477515	0.49191		52
53	0	0.199749	0	0.00270476	0.0506133	0.0994316		0	0	0.0262356	0	0.00655891	0.0131178		0	0.00111204	0.0416416	0	0.0106884	0.0206421		0	0	0.0166046	0	0.00415116	0.00830232		G	53	0	-0.0440544	-0.0399249	-0.0464622		0.413459	0.461609	0.38763		53
54	0	0	0	0	0	0		0	0	0	0	0	0		0	0	0	0	0	0		0	0	0.0631699	0	0.0157925	0.0315849		G	54	0	0	0	0.0157925		#DIV/0!	#DIV/0!	0.355918		54
55	0	0	0.0340685	0	0.00851714	0.0170343		0	0	0.0444082	0	0.0111021	0.0222041		0	0	0.0852741	0	0.0213185	0.0426371		0	0	0.0318011	0	0.00795029	0.0159006		A	55	0	0.00258492	0.0128014	-0.00056685		0.859524	0.597273	0.962776		55
56	0	0.389339	0.0894064	0	0.119686	0.184643		0	0	0.0306452	0	0.0076613	0.0153226		0	0	0.0531552	0	0.0132888	0.0265776		0	0	0.0590196	0	0.0147549	0.0295098		A	56	0	-0.112025	-0.106398	-0.104931		0.272044	0.297467	0.304611		56
57	0	0	0.0104418	0.00886103	0.00482571	0.0056095		0	0	0.0122139	0.0468152	0.0147573	0.0221339		0	0.01188	0.0467251	0.0376838	0.0240722	0.0218063		0	0	0	0	0	0		C	57	0	0.00993155	0.0192465	-0.00482571		0.417791	0.138203	0.136121		57
58	0.00787784	0	0.146734	0	0.038653	0.0721497		0	0	0.291296	0	0.0728239	0.145648		0	0	0.438582	0	0.109646	0.219291		0	0	0.301656	0	0.0754139	0.150828		C	58	0	0.0341709	0.0709926	0.036761		0.688789	0.561115	0.675526		58
59	0	0	0.271006	0	0.0677516	0.135503		0	0	0.0402775	0	0.0100694	0.0201387		0	0	0.0872486	0	0.0218122	0.0436243		0	0	0.248115	0	0.0620288	0.124058		C	59	0	-0.0576822	-0.0459395	-0.00572283		0.431996	0.542526	0.952347		59
60	0	0	0	0.00107369	0.000268421	0.000536843		0	0	0	0.0313225	0.00783062	0.0156612		0	0.032762	0	0.0344863	0.0168121	0.0194257		0	0	0	0.0834464	0.0208616	0.0417232		A	60	0	0.0075622	0.0165437	0.0205932		0.37174	0.139533	0.361734		60
61	0	0.0517492	0.404327	0	0.114019	0.19507		0	0	0.154044	0	0.038511	0.077022		0.11277	0.0199844	0.115018	0	0.0619431	0.0605469		0.0345917	0.0686017	0.25525	0.0494087	0.101963	0.103135		C	61	0	-0.0755081	-0.052076	-0.0120562		0.498562	0.628314	0.916547		61
62	1.33834	1.69355	2.63721	1.06361	1.68318	0.686309		1.48265	1.57324	2.53119	1.08756	1.66866	0.612464		1.45462	1.67714	2.21092	1.02708	1.59244	0.492722		1.41154	1.37683	1.65166	0.542341	1.24559	0.484499		U	62	0	-0.0145151	-0.0907365	-0.437583		0.975847	0.837041	0.337673		62
63	0.131113	0.166904	0.480459	0.0287955	0.201818	0.194761		0.0512075	0.0965959	0.272377	0.0329695	0.113287	0.109381		0.0839304	0.0333532	0.200635	0	0.0794797	0.0878315		0.15779	0.142282	0.18212	0.102079	0.146068	0.0335981		G	63	0	-0.0885306	-0.122338	-0.05575		0.45816	0.295734	0.593089		63
64	0.131058	0.0310103	0.270099	0	0.108042	0.121654		0.0554359	0	0.0408659	0	0.0240754	0.0284292		0.093738	0	0.0916995	0	0.0463594	0.0535377		0.0612034	0.147143	0.166511	0.0258832	0.100185	0.0674401		C	64	0	-0.0839663	-0.0616824	-0.00785662		0.227479	0.389138	0.913742		64
65	0.518982	0	1.0577	0.160489	0.434293	0.468825		0.127249	0.140903	0.468705	0.140795	0.219413	0.166318		0.289231	0.10341	0.287576	0.0966191	0.194209	0.108804		0.443056	0.478797	0.845152	0.40191	0.542229	0.204378		U	65	0	-0.21488	-0.240084	0.107935		0.420819	0.356954	0.687667		65
66	2.02263	0.968161	4.03312	2.28496	2.32722	1.2717		1.37649	1.83965	3.74746	1.83198	2.19889	1.05484		1.5678	1.72191	3.69003	2.30716	2.32173	0.966201		1.96417	1.77091	2.94971	2.22147	2.22657	0.516217		U	66	0	-0.128326	-0.00549337	-0.100652		0.881651	0.994734	0.888195		66
67	0.152875	0.0936315	0.529628	0.315033	0.272792	0.19513		0.144135	0.217652	0.441095	0.283831	0.271678	0.126538		0.221902	0.307588	0.428562	0.374563	0.333154	0.0891589		0.245454	0.220299	0.308322	0.273833	0.261977	0.0378529		A	67	0	-0.00111343	0.0603616	-0.0108148		0.992671	0.594011	0.916894		67
68	0.101387	0	0.319592	0.135925	0.139226	0.133365		0.0321828	0.0512325	0.262071	0.131955	0.119361	0.104509		0.120533	0.203142	0.31393	0.142324	0.194982	0.0866619		0.163733	0.142442	0.274898	0.177762	0.189709	0.0586197		A	68	0	-0.0198657	0.0557561	0.0504824		0.822399	0.509492	0.514189		68
69	0.033051	0.018231	0.102796	0.0421033	0.0490453	0.0371603		0.00378439	0.0246011	0.132374	0.0109538	0.0429282	0.0602521		0.0522004	0.0826445	0.0907604	0.0446316	0.0675592	0.0225642		0.051741	0.0361534	0.0676408	0.00440876	0.039986	0.0269778		G	69	0	-0.0061171	0.0185139	-0.00905931		0.868472	0.427054	0.706807		69
70	0.00373697	0	0.0759368	0	0.0199184	0.0373871		0	0	0.0343708	0	0.00859271	0.0171854		0.00918793	0.0193397	0	0	0.00713191	0.00921929		0	0	0.0334323	0	0.00835808	0.0167162		C	70	0	-0.0113257	-0.0127865	-0.0115604		0.60186	0.531294	0.59284		70
71	0	0	0.156327	0	0.0390817	0.0781634		0	0	0.0386413	0	0.00966034	0.0193207		0	0	0.0417675	0	0.0104419	0.0208837		0	0	0.0441731	0	0.0110433	0.0220865		C	71	0	-0.0294214	-0.0286398	-0.0280384		0.492428	0.505514	0.515748		71
72	0.765234	0.18099	1.15902	0.463746	0.642248	0.419048		0.48189	0.566512	1.11502	0.273892	0.609329	0.358849		0.556335	0.457976	0.749681	0.13163	0.473905	0.258362		0.506479	0.525081	0.703628	0.0436397	0.444707	0.281763		U	72	0	-0.0329187	-0.168343	-0.197541		0.908905	0.519556	0.463733		72
73	0.435566	0	0.982664	0.476886	0.473779	0.402037		0	0.2077	0.699368	0.0638012	0.242717	0.316585		0.0558787	0.0398646	0.60991	0.197318	0.225743	0.265705		0.325314	0.248783	0.721479	0.271161	0.391685	0.222198		C	73	0	-0.231062	-0.248036	-0.0820947		0.401286	0.34299	0.733002		73
74	0.0276016	0	0.317331	0	0.0862331	0.154614		0	0	0.367031	0	0.0917579	0.183516		0.0311754	0	0.581574	0	0.153187	0.285969		0.0655437	0.160417	0.331847	0	0.139452	0.144181		A	74	0	0.00552475	0.0669543	0.0532189		0.964768	0.694715	0.63258		74
75	0.020214	0	0.311747	0	0.0829903	0.152802		0	0	0.565254	0	0.141313	0.282627		0	0	0.481132	0	0.120283	0.240566		0	0.0330951	0.729364	0	0.190615	0.359505		A	75	0	0.0583231	0.0372926	0.107625		0.729009	0.802297	0.601513		75
76	0.00645581	0	0.0336738	0.00267	0.0106999	0.0155433		0	0.011617	0.203136	0	0.0536883	0.0997823		0.0332863	0.0235349	0.37339	0.114433	0.136161	0.163317		0.0673191	0.0968901	0.147957	0.0129572	0.0812808	0.056428		U	76	0	0.0429884	0.125461	0.0705808		0.427227	0.177011	0.0524451		76
77	0.0392986	0	0.106227	0	0.0363814	0.0501137		0	0	0.257998	0	0.0644995	0.128999		0	0	0.200153	0	0.0500383	0.100077		0	0.059897	0.118336	0	0.0445582	0.0567135		A	77	0	0.0281181	0.0136569	0.00817674		0.698577	0.815329	0.836084		77
78	0	0	0.00264652	0	0.000661631	0.00132326		0	0	0	0	0	0		0	0	0	0	0	0		0	0	0.0852317	0	0.0213079	0.0426159		A	78	0	-0.000661631	-0.000661631	0.0206463		0.355918	0.355918	0.370206		78
79	0	0	0.145309	0	0.0363273	0.0726546		0	0	0.227749	0	0.0569374	0.113875		0.0156136	0	0.122156	0	0.0344425	0.0589373		0.0569985	0.149617	0.231233	0	0.109462	0.101939		A	79	0	0.0206101	-0.00188485	0.0731348		0.770555	0.969166	0.286941		79
80	0.015688	0	0.069068	0	0.021189	0.0327648		0	0	0.211306	0.0158447	0.0567878	0.103283		0	0	0.248643	0.0141248	0.0656919	0.122149		0.148357	0.124873	0.245468	0.100393	0.154773	0.0635554		G	80	0	0.0355988	0.0445029	0.133584		0.535509	0.507944	0.00966343		80
81	0.144067	0	0.343	0	0.121767	0.162374		0	0	0.333591	0	0.0833976	0.166795		0.0325269	0	0.299786	0	0.0830784	0.145283		0.190495	0.101311	0.408239	0.174611	0.218664	0.132218		C	81	0	-0.0383693	-0.0386886	0.0968969		0.752859	0.73464	0.390418		81
82	0.197039	0.0848177	0.422054	0.296296	0.250052	0.143569		0.0657763	0.273681	0.592448	0.449157	0.345265	0.227399		0	0.22201	0.492756	0.404422	0.279797	0.217952		0.251735	0.134638	0.335472	0.529931	0.312944	0.166464		U	82	0	0.0952135	0.029745	0.062892		0.50545	0.827261	0.587965		82
83	2.31426	0.639812	4.16639	2.16509	2.32139	1.44409		1.71705	1.73869	3.69668	1.81116	2.2409	0.971356		1.89917	1.52334	2.82262	1.96128	2.0516	0.549219		1.96898	1.86692	3.3828	2.61714	2.45896	0.699783		U	83	0	-0.0804908	-0.269784	0.137574		0.929314	0.738844	0.869497		83
84	0.443482	0	0.930069	0.48719	0.465185	0.380118		0.210017	0.191598	0.748672	0.400401	0.387672	0.258515		0.497953	0.413998	0.409124	0.240301	0.390344	0.10802		0.542319	0.510436	0.902707	0.68153	0.659248	0.178499		G	84	0	-0.077513	-0.0748414	0.194063		0.747423	0.717891	0.391019		84
85	0.487295	0	0.693937	0.451323	0.408139	0.29234		0.0879814	0	0.774253	0.109072	0.242827	0.357419		0.277905	0.0983608	0.416207	0	0.198118	0.18541		0.334603	0.367324	0.986474	0.461173	0.537394	0.304155		C	85	0	-0.165312	-0.210021	0.129255		0.500879	0.270585	0.562516		85
86	0.844901	0.0470225	1.75898	0.99122	0.91053	0.701505		0.360386	0.457345	1.43271	0.678073	0.732129	0.485605		0.666267	0.547598	1.22024	0.769559	0.800917	0.293893		0.931331	0.97981	1.45981	1.43129	1.20056	0.283819		C	86	0	-0.178402	-0.109613	0.290029		0.690354	0.782864	0.472439		86
87	0.928327	0.860694	1.72744	1.56425	1.27018	0.439735		0.818138	0.930287	1.99486	1.23698	1.24507	0.530284		0.620901	0.897421	2.09016	1.39569	1.25104	0.644765		1.03693	0.855076	1.54129	1.77189	1.3013	0.427419		U	87	0	-0.0251098	-0.019134	0.0311234		0.944256	0.962484	0.922456		87
88	1.71443	1.13806	3.04104	2.31391	2.05186	0.815687		1.47453	1.50493	3.25706	1.96883	2.05134	0.835034		1.33807	1.56673	3.03074	2.04037	1.99398	0.750506		1.84662	1.53842	2.43723	1.73723	1.88988	0.386561		U	88	0	-0.000519753	-0.0578796	-0.161981		0.999318	0.920227	0.73196		88
89	0.14173	0.189843	0.381739	0.34419	0.264375	0.116536		0.0818259	0.138393	0.388754	0.249621	0.214648	0.135392		0.221259	0.288371	0.35345	0.292835	0.288979	0.0540303		0.245998	0.363011	0.289156	0.294272	0.298109	0.0483828		G	89	0	-0.0497268	0.0246033	0.033734		0.597847	0.714869	0.612084		89
90	0.0589092	0.120308	0.124921	0.0670161	0.0927885	0.0346498		0.0429107	0.0202037	0.126273	0.0604188	0.0624516	0.0456219		0.120851	0.0940076	0.206951	0.0961275	0.129484	0.0530625		0.0987284	0.0878307	0.100286	0.18138	0.117056	0.0432392		A	90	0	-0.0303369	0.0366956	0.0242678		0.33032	0.290846	0.41475		90
91	0.0138438	0	0.642722	0	0.164142	0.319121		0	0	0.370924	0	0.092731	0.185462		0.422443	0	0.322018	0	0.186115	0.218783		0.319272	0.388364	0.831511	0.33345	0.468149	0.244067		G	91	0	-0.0714105	0.0219737	0.304008		0.712149	0.913273	0.180944		91
92	0.318486	0	0.00690788	0.304689	0.157521	0.178013		0.0983935	0.293649	0.559065	0.355999	0.326777	0.189797		0	0.342762	0.841274	0.705361	0.472349	0.378729		0.215394	0.238436	0.268773	0.418935	0.285385	0.0916782		U	92	0	0.169256	0.314829	0.127864		0.241017	0.18312	0.248744		92
93	0.241904	0.358179	0.331322	0.293122	0.306132	0.0504575		0.203486	0.203986	0.361667	0.143802	0.228235	0.0933337		0.185467	0.179075	0.42793	0.196511	0.247246	0.120672		0.174358	0.155363	0.112809	0.0529868	0.123879	0.0538133		G	93	0	-0.0778964	-0.0588862	-0.182253		0.192387	0.402585	0.00260084		93
94	0.415434	0.180688	0.581833	0.169459	0.336853	0.198828		0.310526	0.303649	0.435363	0.132729	0.295567	0.124296		0.341376	0.287675	0.338428	0.100593	0.267018	0.113655		0.376531	0.339177	0.37349	0.252315	0.335378	0.0579081		C	94	0	-0.0412865	-0.0698355	-0.0014752		0.736765	0.564319	0.989095		94
95	4.19307	3.3591	7.0642	4.2299	4.71157	1.61915		3.04	2.51727	4.7265	2.85649	3.28507	0.985051		4.38465	3.21617	2.97427	2.18111	3.18905	0.911456		3.85306	3.65791	4.93019	3.97823	4.10484	0.565795		U	95	0	-1.4265	-1.52251	-0.606721		0.182943	0.152363	0.505804		95
96	1.44432	2.14736	2.66529	3.30147	2.38961	0.787347		1.64405	2.07226	3.91426	3.25338	2.72099	1.0469		1.00293	1.75108	4.55733	3.65946	2.7427	1.64757		1.30718	0.993259	1.90533	2.37179	1.64439	0.615057		C	96	0	0.33138	0.353091	-0.745221		0.630937	0.712299	0.186356		96
97	0.37373	0.380796	0.732249	0.29806	0.446209	0.194335		0.24184	0.262603	0.560644	0.363012	0.357025	0.145693		0.339161	0.358238	0.495056	0.274453	0.366727	0.092763		0.365821	0.38061	0.534545	0.456745	0.43443	0.0777279		A	97	0	-0.0891841	-0.0794817	-0.0117786		0.490413	0.488251	0.914058		97
98	0.0761128	0	0.321212	0.0725633	0.117472	0.140282		0	0	0.254876	0.0923234	0.0867999	0.120206		0	0.0100632	0.204962	0.117944	0.0832422	0.0971326		0.0529829	0.0722417	0.182143	0.188771	0.124035	0.0714102		A	98	0	-0.0306721	-0.0342298	0.00656271		0.751138	0.702155	0.93626		98
99	0.0257455	0.0602148	0	0.0426658	0.0321565	0.0256441		0.0253554	0.0304256	0.0194318	0.0724966	0.0369273	0.0241347		0.0357452	0.0651682	0.120612	0.0816354	0.0757902	0.0354005		0.0543945	0.0486375	0	0.105836	0.0522169	0.0432787		A	99	0	0.00477081	0.0436337	0.0200604		0.795508	0.0928916	0.455533		99
100	0.0382363	0	0.00601578	0	0.011063	0.0183361		0	0	0	0	0	0		0.0309473	0	0	0	0.00773683	0.0154737		0.0772183	0.0958194	0.0615162	0.0635051	0.0745147	0.0158259		G	100	0	-0.011063	-0.00332619	0.0634517		0.272964	0.79088	0.00193964		100
101	0.147132	0	0	0	0.0367831	0.0735662		0	0	0	0	0	0		0	0	0	0	0	0		0.0216854	0	0	0	0.00542136	0.0108427		U	101	0	-0.0367831	-0.0367831	-0.0313617		0.355918	0.355918	0.431286		101
102	0.110089	0.0421671	0.209305	0	0.0903905	0.0913322		0.0111506	0.0538127	0.0882737	0.0471756	0.0501032	0.031605		0.0872998	0.0808412	0.108556	0.031412	0.0770272	0.0326337		0.227554	0.21244	0.18426	0.180935	0.201297	0.022498		A	102	0	-0.0402873	-0.0133633	0.110907		0.436371	0.792125	0.0564264		102
103	0.190682	0	0.285604	0	0.119072	0.142849		0.0333521	0.0600344	0.339665	0.0564366	0.122372	0.145344		0.362994	0.155229	0.21596	0.122372	0.214139	0.106541		0.428851	0.527154	0.53763	0.428976	0.480653	0.0598962		G	103	0	0.0033005	0.0950674	0.361581		0.975211	0.327032	0.00343627		103			Increase
104	0.278742	0.151478	0.327017	0.162014	0.229813	0.0867482		0.212962	0.232338	0.40383	0.242169	0.272825	0.0881757		0.256547	0.294243	0.562266	0.461024	0.39352	0.143352		0.494843	0.492096	0.621406	0.52632	0.533666	0.0605187		U	104	0	0.0430121	0.163707	0.303853		0.512788	0.0985039	0.00120941		104			Increase
105	0.478881	0	0.761597	0	0.31012	0.376236		0.0946112	0.081871	0.543321	0.00641294	0.181554	0.244299		0.699473	0.197794	0.711599	0.376402	0.496317	0.252398		0.886381	0.953191	1.49229	1.08606	1.10448	0.271533		G	105	0	-0.128565	0.186198	0.79436		0.587336	0.442527	0.0140733		105			Increase
106	0.574365	0.5203	0.772121	0.85347	0.680064	0.158368		0.445729	0.467382	0.654183	0.596678	0.540993	0.100675		0.184018	0.437312	0.75254	0.891749	0.566405	0.318004		0.45372	0.294293	0.508021	0.755112	0.502786	0.191113		U	106	0	-0.139071	-0.113659	-0.177278		0.188809	0.545898	0.203073		106
107	0.466846	0.531049	0.825996	0.308397	0.533072	0.216544		0.439388	0.443687	0.524459	0.262068	0.417401	0.110701		0.408606	0.312172	0.347267	0.218631	0.321669	0.0794154		0.342576	0.388478	0.430751	0.238675	0.35012	0.0825623		G	107	0	-0.115671	-0.211403	-0.182952		0.378207	0.116482	0.165442		107
108	0.258512	0.537687	0.286977	0.404097	0.371818	0.127267		0.250025	0.364896	0.393912	0.36618	0.343753	0.0639032		0.0901368	0.245025	0.266495	0.427389	0.257261	0.137972		0.0810795	0.11892	0.201321	0.13499	0.134077	0.050203		U	108	0	-0.0280649	-0.114557	-0.237741		0.707102	0.268025	0.0132154		108
109	0.0261361	0.217334	0	0.0601046	0.0758936	0.0974513		0.0892475	0.0432074	0.0290197	0.0860963	0.0618927	0.0303528		0	0.0449825	0.0605107	0.124182	0.0574188	0.0513759		0.0394987	0.00897524	0.0350939	0.0166184	0.0250466	0.0145961		G	109	0	-0.0140009	-0.0184749	-0.0508471		0.793022	0.748736	0.341853		109
110	0.0450197	0	0.191799	0	0.0592047	0.0909082		0	0	0.0217496	0	0.0054374	0.0108748		0.0621447	0	0.0187014	0	0.0202115	0.0293126		0.0492983	0.0303174	0.129506	0	0.0522803	0.0553421		C	110	0	-0.0537673	-0.0389932	-0.00692437		0.284687	0.445432	0.900723		110
111	0	0	0	0	0	0		0	0	0	0	0	0		0	0	0	0	0	0		0	0	0.0319305	0	0.00798262	0.0159652		C	111	0	0	0	0.00798262		#DIV/0!	#DIV/0!	0.355918		111
112	0	0	0.0453447	0	0.0113362	0.0226724		0	0	0	0	0	0		0	0	0	0	0	0		0	0.000777613	0.0818804	0	0.0206645	0.0408123		C	112	0	-0.0113362	-0.0113362	0.00932833		0.355918	0.355918	0.70328		112
113	0.0097132	0.0566728	0.0251042	0.0151694	0.0266649	0.0209954		0.0582383	0.0521938	0.0681469	0.0711505	0.0624324	0.00877647		0.0369096	0.0876837	0.123657	0.134375	0.0956564	0.0439618		0.125087	0.0973609	0.0947769	0.024214	0.0853597	0.0430107		G	113	0	0.0357675	0.0689915	0.0586948		0.019977	0.0298684	0.0496091		113
114	0.167511	0.117946	0.377692	0.101966	0.191279	0.12737		0.0996531	0.176414	0.266332	0.127806	0.167551	0.0730889		0.215781	0.108837	0.299796	0.23064	0.213763	0.0789519		0.293482	0.233375	0.346681	0.184366	0.264476	0.0706724		U	114	0	-0.0237272	0.0224848	0.0731975		0.757549	0.774235	0.35368		114
115	0.289488	0	0.645008	0	0.233624	0.306332		0.0554999	0.0771231	0.344308	0	0.119233	0.153526		0.40348	0.0570874	0.207324	0	0.166973	0.180295		0.380828	0.501329	0.600054	0.216412	0.424656	0.165257		C	115	0	-0.114391	-0.066651	0.191032		0.529165	0.720543	0.314432		115
116	0.523687	0.118179	0.837261	0.463272	0.4856	0.294738		0.454083	0.619506	0.877289	0.61197	0.640712	0.17519		0.404472	0.469638	1.06786	0.635366	0.644335	0.298614		0.662084	0.65219	0.8202	0.736206	0.71767	0.0779601		U	116	0	0.155112	0.158735	0.23207		0.400453	0.477907	0.178736		116
117	0.26401	0.270941	0.235185	0	0.192534	0.129286		0.29643	0.283804	0.453033	0.332294	0.34139	0.0772106		0.451783	0.398333	0.514337	0.596282	0.490184	0.0851494		0.621126	0.628607	0.613049	0.613607	0.619097	0.00733192		G	117	0	0.148856	0.29765	0.426563		0.0954178	0.00850518	0.000587316		117			Increase
118	0.32317	0	0.390154	0.254357	0.24192	0.170543		0.469302	0.298814	0.770227	0.397144	0.483872	0.203289		0.46038	0.450308	0.957609	0.79364	0.665484	0.251747		0.83953	0.825072	0.980341	1.20929	0.963558	0.178163		U	118	0	0.241952	0.423564	0.721638		0.118025	0.0317479	0.00109919		118		Increase	Increase
119	3.2871	2.45176	5.03638	3.3946	3.54246	1.08143		3.30974	3.49662	5.93114	4.00763	4.18628	1.20006		4.14953	3.68505	5.77593	4.73015	4.58517	0.901649		4.92597	3.70696	6.1303	5.56104	5.08107	1.03979		U	119	0	0.643823	1.0427	1.53861		0.455775	0.189081	0.0861016		119
120	0.449182	0.589458	0.398857	0.436511	0.468502	0.0834216		0.729023	0.758649	0.976049	0.942668	0.851597	0.125759		0.766354	0.732232	1.29088	1.20406	0.998382	0.290133		1.06255	1.01907	1.17218	1.41961	1.16835	0.179465		G	120	0	0.383095	0.52988	0.699847		0.0022721	0.0126647	0.00040043		120	Increase	Increase	Increase
121	1.1671	0.296975	1.79073	0.96966	1.05612	0.615291		1.3522	1.37077	2.38452	1.53394	1.66036	0.489629		2.30253	2.0387	2.69315	2.47064	2.37625	0.276106		2.5647	2.8917	3.17766	3.01364	2.91193	0.259447		U	121	0	0.60424	1.32014	1.85581		0.17524	0.00784719	0.00143495		121		Increase	Increase	background high reactivity
122	0.360954	0.284126	0.26637	0.237048	0.287124	0.0529094		0.575173	0.507264	0.863477	0.715795	0.665427	0.158032		0.893778	0.917489	1.20786	1.20113	1.05506	0.17284		1.15868	0.92067	0.996958	1.33649	1.1032	0.184488		G	122	0	0.378303	0.767939	0.816076		0.00393327	0.000145423	0.000144737		122	Increase	Increase	Increase
123	0.826099	0.172511	1.15415	0.904784	0.764386	0.418629		0.831447	1.13278	1.76647	1.34963	1.27008	0.393267		1.13787	0.986223	1.449	1.29538	1.21712	0.199571		1.15312	1.2952	1.49476	1.42633	1.34235	0.150898		U	123	0	0.505693	0.452732	0.577967		0.128746	0.0987278	0.0407917		123			Increase
124	0.194681	0	0.223602	0.210745	0.157257	0.105503		0.354697	0.368301	0.61476	0.519234	0.464248	0.125013		0.46054	0.659795	0.610011	0.506523	0.559217	0.0916693		0.554735	0.623415	0.528728	0.581307	0.572046	0.0404169		G	124	0	0.306991	0.40196	0.414789		0.00947228	0.00120232	0.000326374		124	Increase	Increase	Increase
125	0.120143	0	0.104144	0.0573454	0.0704081	0.0539741		0.134683	0.119699	0.234613	0.14234	0.157833	0.0520429		0.200768	0.237399	0.139278	0.121277	0.17468	0.0539119		0.193623	0.223341	0.19118	0.136601	0.186186	0.0361453		A	125	0	0.0874253	0.104272	0.115778		0.0584778	0.0340192	0.0118605		125
126	0.087677	0	0.277317	0	0.0912486	0.13075		0.00143539	0	0.082179	0	0.0209036	0.0408559		0.146419	0.0881974	0	0	0.058654	0.0717775		0.152067	0.163289	0.133483	0	0.11221	0.0758097		C	126	0	-0.070345	-0.0325946	0.0209614		0.34401	0.677365	0.790797		126
127	0.0383799	0	0	0.0558501	0.0235575	0.0281213		0.0347288	0.0208218	0	0.0169536	0.018126	0.0142927		0	0.0270255	0	0.0624945	0.02238	0.0296225		0	0.00158628	0	0	0.00039657	0.00079314		U	127	0	-0.00543148	-0.00117753	-0.0231609		0.742322	0.955893	0.150748		127
128	0.360106	0	0.518197	0.104029	0.245583	0.23649		0.109806	0.102592	0.403204	0.00602633	0.155407	0.17184		0.109256	0.011799	0.0870768	0	0.052033	0.0542486		0.125974	0.232293	0.193426	0	0.137923	0.101902		C	128	0	-0.0901761	-0.19355	-0.10766		0.559936	0.16173	0.435094		128
129	0.216863	0	0.26263	0.0836015	0.140774	0.120726		0.0286338	0.0853663	0.0457741	0.0312674	0.0477604	0.0261788		0	0.0291301	0	0	0.00728252	0.014565		0.039439	0.160964	0.115759	0	0.0790404	0.0727446		U	129	0	-0.0930133	-0.133491	-0.0617334		0.182805	0.0705335	0.414736		129
130	0.0598914	0	0.160073	0	0.0549912	0.07553		0.00453701	0	0	0	0.00113425	0.00226851		0.0274138	0.0216201	0	0	0.0122585	0.0143511		0.00630691	0.10805	0.0854147	0.0618894	0.0654152	0.0436804		G	130	0	-0.0538569	-0.0427327	0.0104241		0.203907	0.308836	0.819101		130
131	0	0	0	0	0	0		0	0	0	0.0168492	0.00421231	0.00842461		0	0	0.0750697	0.0553078	0.0325944	0.0384917		0	0	0.0585345	0.0412048	0.0249348	0.0296488		G	131	0	0.00421231	0.0325944	0.0249348		0.355918	0.141287	0.143559		131
132	0.0420947	0	0.118551	0	0.0401615	0.0559006		0	0	0	0	0	0		0	0	0	0	0	0		0	0.0220584	0.0707383	0	0.0231992	0.033355		U	132	0	-0.0401615	-0.0401615	-0.0169623		0.200777	0.200777	0.620928		132
133	0	0	0.133768	0	0.0334421	0.0668842		0	0	0.0745968	0	0.0186492	0.0372984		0	0	0.0181683	0	0.00454208	0.00908416		0	0.0342798	0.0766608	0	0.0277351	0.0364007		A	133	0	-0.0147929	-0.0289	-0.00570695		0.712579	0.424695	0.885762		133
134	0.00562155	0	0	0	0.00140539	0.00281077		0	0	0.069202	0	0.0173005	0.034601		0	0	0	0	0	0		0.0412075	0.0730347	0.0406281	0	0.0387176	0.0299253		A	134	0	0.0158951	-0.00140539	0.0373122		0.395112	0.355918	0.0476267		134
135	0.0775378	0	0.0273792	0.069619	0.043634	0.0364821		0	0.0476606	0.0883243	0.10704	0.0607563	0.0474869		0.0888785	0.0387648	0.0212174	0.0626934	0.0528885	0.0294049		0.0710723	0.123264	0.0727155	0.0525532	0.0799013	0.0303197		C	135	0	0.0171223	0.00925452	0.0362673		0.588185	0.706496	0.17711		135
136	0.458914	0	0.460618	1.10107	0.50515	0.452554		0.284062	0.359583	0.563955	0.914049	0.530412	0.281764		0.29817	0.319506	0.350663	0.75702	0.43134	0.218187		0.255555	0.299478	0.335653	0.639776	0.382616	0.17454		U	136	0	0.0252621	-0.0738103	-0.122534		0.92758	0.778789	0.631403		136
137	0.054935	0.0108779	0.00327921	0.0779891	0.0367703	0.0356885		0	0.0582876	0.0862076	0.154783	0.0748195	0.0642783		0.0214306	0.079896	0	0.0941631	0.0488724	0.0452963		0.0182432	0.0549148	0.0660095	0.0927402	0.0579769	0.0308823		A	137	0	0.0380492	0.0121021	0.0212066		0.340547	0.689299	0.403446		137
138	0.0411373	0.0862369	0.733783	0.00915347	0.217578	0.345587		0	0.0140151	0.078591	0.0143678	0.0267435	0.0352068		0	0.0293562	0	0	0.00733905	0.0146781		0.00429371	0.0214231	0.0720916	0.00376125	0.0253924	0.0321954		G	138	0	-0.190834	-0.210239	-0.192185		0.314011	0.269789	0.310518		138
139	0.0099507	0.162066	0.141256	0.0156892	0.0822405	0.0806429		0	0.00623955	0.0558069	0.0319677	0.0235035	0.0255969		0	0.0265746	0.0362381	0.034757	0.0243924	0.0168077		0.0322975	0.00618112	0.0333629	0.0223398	0.0235453	0.0125957		A	139	0	-0.058737	-0.0578481	-0.0586952		0.214352	0.209767	0.20041		139
140	0.0348857	0	0.361536	0	0.0991054	0.175725		0	0	0.000508977	0	0.000127244	0.000254488		0	0	0	0	0	0		0.0203427	0.00843599	0	0	0.00719468	0.0096253		G	140	0	-0.0989782	-0.0991054	-0.0919107		0.302978	0.302411	0.336494		140
141	0.0312808	0.0238063	0.0566118	0.0145387	0.0315594	0.018051		0	0.0223622	0.0434645	0.035046	0.0252182	0.0189176		0.0250218	0.0449493	0.0471907	0.0390054	0.0390418	0.00996436		0.0426464	0.00946134	0.0154107	0.0149844	0.0206257	0.0149284		A	141	0	-0.00634123	0.00748237	-0.0109337		0.644857	0.495293	0.386572		141
142	0.220699	0.262683	0.281025	0.0912258	0.213908	0.0855974		0.0503019	0.108189	0.178162	0.0550049	0.0979143	0.0595914		0.192623	0.13675	0.0484589	0.0466393	0.106118	0.0713765		0.182383	0.185005	0.174699	0.113375	0.163866	0.0339433		U	142	0	-0.115994	-0.10779	-0.0500427		0.0677972	0.10124	0.318798		142
143	1.05183	0.737768	1.66598	0.969371	1.10624	0.396139		0.826674	0.98499	1.36714	0.910593	1.02235	0.238783		1.02788	0.819291	1.0258	0.731291	0.901065	0.149612		0.669044	0.783975	0.960271	0.712789	0.78152	0.128235		C	143	0	-0.0838895	-0.205172	-0.324718		0.729239	0.369945	0.169842		143
144	0.120529	0	0.212128	0	0.0831644	0.103054		0	0	0.0147141	0	0.00367852	0.00735704		0	0	0	0	0	0		0	0.0981861	0.0938187	0	0.0480012	0.0554557		C	144	0	-0.0794858	-0.0831644	-0.0351632		0.174802	0.157655	0.569871		144
145	0.0737805	0	0.0722621	0.114299	0.0650854	0.0475577		0	0	0.0407312	0.119984	0.0401789	0.0565624		0	0	0	0	0	0		0	0.0538336	0	0	0.0134584	0.0269168		C	145	0	-0.0249065	-0.0650854	-0.051627		0.52537	0.033865	0.107729		145
146	0.288821	0	0.424205	0.0858971	0.199731	0.192506		0.104476	0.094096	0.175231	0.0229794	0.0991955	0.0623008		0.127771	0	0	0	0.0319427	0.0638853		0.113015	0.242157	0.0889983	0.0964369	0.135152	0.0720396		U	146	0	-0.100535	-0.167788	-0.0645791		0.358719	0.149115	0.552912		146
147	0.704959	0	0.996484	0.799796	0.62531	0.434194		0.384356	0.478767	0.752227	0.629553	0.561226	0.162514		0.476156	0.487129	0.366719	0.540634	0.467659	0.072951		0.390931	0.466533	0.419972	0.544701	0.455534	0.0671069		C	147	0	-0.0640841	-0.15765	-0.169775		0.791474	0.500815	0.468953		147
148	0.0627805	0	0.0980359	0.155997	0.0792034	0.0653066		0.0796764	0.052475	0.103468	0.137316	0.0932338	0.0360233		0.00434896	0.166985	0	0.149045	0.0800947	0.0902896		0	0.0638037	0.00536541	0.037564	0.0266833	0.0297924		A	148	0	0.0140304	0.000891314	-0.0525201		0.719687	0.987755	0.193704		148
149	0.0291452	0	0	0.0391095	0.0170637	0.020119		0.0164983	0.0175015	0.0414942	0.0708559	0.0365875	0.0256011		0	0.0147232	0	0.0965288	0.027813	0.0463333		0	0.0176622	0	0.0535551	0.0178043	0.0252463		G	149	0	0.0195238	0.0107493	0.000740645		0.275645	0.685238	0.964891		149
150	0.11363	0.21468	0.109598	0.0870485	0.131239	0.0568436		0.0804912	0.0672618	0.0746121	0.048629	0.0677485	0.0138477		0.0986695	0.0919609	0.0972973	0.0436832	0.0829027	0.026306		0.0474117	0.0713201	0.0468568	0.0698589	0.0588619	0.0135569		A	150	0	-0.0634904	-0.0483362	-0.072377		0.073023	0.173676	0.0479964		150
151	0.409416	1.00976	0.566837	0.451578	0.609399	0.275078		0.415515	0.334761	0.246453	0.260288	0.314254	0.0778538		0.406748	0.340719	0.234793	0.265883	0.312036	0.077222		0.325645	0.309186	0.232863	0.238382	0.276519	0.0477521		C	151	0	-0.295144	-0.297363	-0.33288		0.0844943	0.0825564	0.0544258		151
152	3.05341	2.6529	3.87235	2.90116	3.11996	0.52806		2.40693	2.39232	2.88186	1.94721	2.40708	0.381713		2.79518	2.3736	1.9437	1.59661	2.17728	0.520281		2.13734	2.35892	2.36601	1.61785	2.12003	0.351215		C	152	0	-0.712875	-0.94268	-0.999924		0.0712558	0.0438861	0.0197299		152
153	3.88906	5.92657	6.12305	5.41856	5.33931	1.01138		4.35121	4.70455	5.71093	5.04742	4.95353	0.57944		4.0321	4.10901	5.56938	4.32583	4.50908	0.717725		3.78129	3.4563	3.7575	3.52196	3.62926	0.164302		C	153	0	-0.385778	-0.830227	-1.71005		0.532595	0.229098	0.0156531		153
154	7.60876	10.4058	9.35535	6.82528	8.54879	1.6282		8.04212	7.94641	8.32824	6.3081	7.65622	0.913266		7.57105	7.04892	6.76393	5.67596	6.76497	0.799238		6.71315	6.29322	6.12884	5.66647	6.20042	0.432718		U	154	0	-0.892577	-1.78383	-2.34838		0.375874	0.0967556	0.0316668		154
155	3.81991	6.21055	4.31668	4.74375	4.77272	1.03021		4.24479	5.46796	5.12857	4.7142	4.88888	0.528568		3.61845	4.0684	5.64726	4.54576	4.46997	0.871417		3.32979	3.10604	2.39876	3.05534	2.97248	0.400639		U	155	0	0.116158	-0.302756	-1.80024		0.847611	0.669365	0.0173082		155
156	20.6751	30.6318	22.9778	24.3058	24.6476	4.26209		21.0741	21.5361	22.8388	20.124	21.3933	1.12885		21.8437	20.7899	19.9268	17.7456	20.0765	1.74044		16.5036	18.4117	15.3445	15.7913	16.5128	1.35296		U	156	0	-3.25437	-4.5711	-8.13485		0.190343	0.0942616	0.0108558		156
157	19.6691	34.0707	24.6578	26.8582	26.3139	5.98221		24.8535	18.5068	24.7963	22.0971	22.5634	2.99467		21.6821	20.0354	20.767	18.2184	20.1757	1.46852		18.3743	18.1716	17.2823	15.7281	17.389	1.20459		U	157	0	-3.75054	-6.13823	-8.9249		0.30504	0.0933285	0.0264551		157
158	2.89569	4.31497	2.92771	3.10956	3.31198	0.675259		3.15978	3.58842	2.76044	2.97759	3.12156	0.351452		2.82357	3.10732	2.38611	2.34426	2.66532	0.365809		2.4095	2.67728	2.01719	2.14936	2.31333	0.292289		A	158	0	-0.190425	-0.646665	-0.998646		0.634682	0.143152	0.0348998		158
159	1.54374	2.07207	1.42249	1.65087	1.67229	0.282378		1.49917	1.56928	1.32795	1.52579	1.48055	0.105757		1.37695	1.58723	1.11648	1.1589	1.30989	0.21727		1.19065	1.23526	1.04341	1.03436	1.12592	0.102203		G	159	0	-0.191742	-0.362404	-0.546372		0.250519	0.0881356	0.0108506		159
160	0.672353	1.03058	0.676292	0.632763	0.752998	0.186099		0.602304	0.541173	0.442632	0.458261	0.511092	0.0746154		0.700598	0.563743	0.316773	0.325998	0.476778	0.187967		0.499838	0.522474	0.416277	0.324253	0.440711	0.0900753		U	160	0	-0.241906	-0.27622	-0.312287		0.0523578	0.0817609	0.0233703		160
161	0.462344	0.347341	0.202083	0.421647	0.358354	0.114545		0.221825	0.302193	0.115809	0.100521	0.185087	0.0948936		0.108585	0.227604	0	0.0535623	0.0974377	0.097445		0.0824214	0.144345	0	0	0.0566916	0.0701737		C	161	0	-0.173267	-0.260916	-0.301662		0.0586653	0.0133049	0.00414213		161
162	0.160311	0.0237038	0.131073	0	0.078772	0.0787857		0.144543	0.0824098	0.0401254	0	0.0667696	0.0618101		0.193452	0.111584	0.029997	0	0.0837583	0.0870109		0.0537917	0.171799	0.0517323	0	0.0693307	0.072704		A	162	0	-0.0120024	0.00498632	-0.00944132		0.81853	0.935057	0.865983		162
163	0.176228	0.0455853	0.11521	0.0581886	0.0988029	0.0598483		0.134609	0.031805	0.0359235	0.0230696	0.0563518	0.0524462		0.160295	0	0	0.0960462	0.0640854	0.0785106		0.100137	0.146887	0.124351	0.227467	0.14971	0.0552412		G	163	0	-0.042451	-0.0347175	0.0509075		0.327043	0.508198	0.257811		163
164	0.169892	0.126582	0.0336232	0.247541	0.14441	0.0892129		0.158453	0.223379	0.0549733	0.233478	0.167571	0.0820967		0.102217	0.189062	0.121099	0.251968	0.166087	0.0683294		0.09081	0.107322	0.0449098	0.223758	0.1167	0.0760999		U	164	0	0.0231612	0.021677	-0.0277095		0.715571	0.712952	0.653191		164
165	0.509175	0.646763	0.556152	0.451891	0.540995	0.0823987		0.326418	0.264243	0.279533	0.389518	0.314928	0.0563248		0.48644	0.176095	0.0790899	0.267486	0.252278	0.174032		0.380158	0.44078	0.258904	0.552414	0.408064	0.122386		G	165	0	-0.226067	-0.288717	-0.132931		0.00397535	0.0240442	0.121618		165
166	2.13274	0.418505	1.05271	2.24139	1.46134	0.878208		1.45559	1.76871	0.703471	2.14717	1.51874	0.612659		1.09255	0.518618	0	0.935995	0.63679	0.488775		0.969898	1.32448	0.602528	1.01284	0.977436	0.295693		U	166	0	0.0573978	-0.824548	-0.483901		0.91812	0.151951	0.336537		166
167	0.674121	1.13507	0.733318	0.536475	0.769745	0.257129		0.51831	0.503846	0.169537	0.471022	0.415679	0.165283		0.320449	0.408611	0.0544168	0.290924	0.2686	0.151288		0.323864	0.375784	0.185797	0.447038	0.333121	0.110434		G	167	0	-0.354067	-0.501145	-0.436625		0.0597213	0.0152369	0.0205715		167
168	0.197166	0.126125	0.158287	0.0631348	0.136178	0.0567001		0.093269	0.0936342	0	0.0163242	0.0508069	0.0496911		0.0621272	0.0447535	0	0	0.0267202	0.0316586		0.0783994	0.127265	0.0385575	0.0139232	0.0645364	0.0495436		G	168	0	-0.0853714	-0.109458	-0.0716419		0.0641323	0.0150226	0.105737		168
169	0.303715	0	0.0409077	0.04435	0.0972433	0.139114		0.0621073	0.137051	0	0.0116666	0.0527061	0.0623553		0	0	0	0	0	0		0.0571425	0.11793	0	0	0.0437681	0.0563031		A	169	0	-0.0445372	-0.0972433	-0.0534752		0.580316	0.211602	0.502827		169
170	0.00900581	0.0567973	0	0.118755	0.0461396	0.0544501		0.0191629	0.140664	0	0.16919	0.0822542	0.0850799		0	0.0856391	0	0.163691	0.0623324	0.0787133		0	0	0	0.00649162	0.00162291	0.00324581		A	170	0	0.0361145	0.0161928	-0.0445167		0.501438	0.746612	0.153749		170
171	0.318115	0	0.064073	0.110107	0.123074	0.137644		0.231851	0.139089	0	0.0254534	0.0990982	0.107186		0.121958	0	0	0	0.0304895	0.0609791		0.119747	0.193258	0.0199658	0	0.0832426	0.090128		A	171	0	-0.0239754	-0.0925841	-0.0398311		0.792643	0.264742	0.645416		171
172	0.0936295	0.160664	0	0.143758	0.099513	0.0721909		0.0789622	0.104454	0	0.15009	0.0833764	0.0628915		0.0113484	0.08741	0	0.108385	0.0517859	0.054128		0.0413271	0.0457124	0	0.0246412	0.0279202	0.0207091		A	172	0	-0.0161366	-0.0477271	-0.0715928		0.747536	0.330819	0.105212		172
173	0.596836	0.479905	0.413106	0.30743	0.449319	0.121299		0.327544	0.2413	0.203653	0.177271	0.237442	0.0655632		0.48294	0.221068	0.12063	0.025625	0.212566	0.197124		0.341366	0.396618	0.295591	0.139493	0.293267	0.110524		U	173	0	-0.211878	-0.236754	-0.156053		0.0218504	0.0867465	0.105889		173
174	0.653713	0.501259	0.30759	0.862271	0.581208	0.234885		0.529993	0.614485	0.317821	0.707985	0.542571	0.166538		0.202171	0.316041	0.172335	0.445522	0.284017	0.124206		0.212136	0.213632	0.11877	0.218249	0.190697	0.0480219		C	174	0	-0.0386376	-0.297191	-0.390512		0.797396	0.0666194	0.0172976		174
175	0.47881	0	0.0999318	0.611568	0.297577	0.293854		0.319813	0.311226	0.0693168	0.30374	0.251024	0.121316		0.0896522	0.0636571	0	0.127168	0.0701193	0.0535242		0	0.122418	0	0	0.0306044	0.0612088		U	175	0	-0.0465536	-0.227458	-0.266973		0.779485	0.178579	0.125574		175
176	0.712699	0.097	0.184779	0.758546	0.438256	0.345741		0.522391	0.343935	0.19319	0.488508	0.387006	0.150612		0.117067	0.238213	0	0.155424	0.127676	0.0989987		0.0621463	0.182418	0	0	0.0611412	0.0859954		C	176	0	-0.0512496	-0.31058	-0.377115		0.794891	0.134877	0.0786104		176
177	0.663311	0.0254717	0.311818	0.736613	0.434304	0.329637		0.348093	0.296172	0.110293	0.373922	0.28212	0.119027		0.165544	0	0	0.0723542	0.0594745	0.0785091		0.102071	0.179961	0	0	0.070508	0.0874052		U	177	0	-0.152184	-0.374829	-0.363796		0.418521	0.0689235	0.0768346		177
178	0.0458292	0.233549	0	0.116457	0.0989587	0.101713		0.0391098	0.0424975	0.0103393	0.100874	0.0482051	0.0379611		0.00834072	0.0320393	0	0.0363153	0.0191738	0.0177421		0.00272591	0.0207405	0	0	0.0058666	0.00999884		A	178	0	-0.0507536	-0.0797849	-0.0930921		0.385882	0.173183	0.118339		178
179	0.158645	0	0	0.0281372	0.0466954	0.0758022		0.0149691	0.0505338	0	0.0696454	0.0337871	0.0319476		0.151636	0.016677	0	0.0342414	0.0506386	0.0687677		0.0817156	0.154923	0.00792243	0	0.0611402	0.072546		G	179	0	-0.0129084	0.00394313	0.0144448		0.764264	0.941086	0.792292		179
180	0.61506	0.0944324	0.0973613	0.197229	0.25102	0.247352		0.0608271	0.188888	0	0	0.0624287	0.0890489		0.604652	0.297294	0	0.0505459	0.238123	0.276726		0.391203	0.276785	0	0	0.166997	0.198408		C	180	0	-0.188592	-0.0128975	-0.0840236		0.201363	0.946852	0.615169		180
181	0.684723	0.574835	0.478736	0.206526	0.486205	0.204565		0.486486	0.52279	0.165953	0.303462	0.369673	0.166309		1.18687	0.881133	0.0444465	0.288415	0.600217	0.525732		1.26982	1.22454	0.813782	0.855714	1.04096	0.239447		A	181	0	-0.116533	0.114012	0.554759		0.4107	0.700075	0.0124724		181			Increase	poor dose-dependence
182	0.75751	0.26939	0.550918	0.135607	0.428356	0.279486		0.739035	0.555445	0.508087	0.356841	0.539852	0.157501		1.34271	1.04484	0.743279	0.904074	1.00873	0.254469		1.36545	1.36097	1.01915	1.04529	1.19771	0.1914		G	182	0	0.111496	0.58037	0.769358		0.513004	0.021916	0.00392309		182		Increase	Increase
183	0.395719	0.068831	0	0.655053	0.279901	0.30389		0.358843	0.566356	0.140658	1.13542	0.55032	0.427039		0.42182	0.530884	0.614175	1.19213	0.689751	0.344053		0.780476	0.700307	0.479407	1.06329	0.755871	0.24127		U	183	0	0.270419	0.40985	0.47597		0.341917	0.124397	0.0495668		183			Increase
184	0.313491	0.272638	0.146938	0.274965	0.252008	0.0725085		0.391749	0.412852	0.0809354	0.394206	0.319936	0.159612		0.862102	0.88468	0.574465	0.980821	0.825517	0.175105		1.06439	1.12268	0.858761	1.16341	1.05231	0.13528		G	184	0	0.0679273	0.573509	0.800302		0.467805	0.000921701	4.55789e-05		184		Increase	Increase
185	0.217679	0	0.0101578	0.138336	0.0915432	0.105045		0.082509	0.103394	0.0477301	0.0980613	0.0829235	0.0250794		0.221552	0.145161	0.129653	0.245837	0.185551	0.0568224		0.239063	0.275491	0.251081	0.318599	0.271058	0.0351308		G	185	0	-0.00861966	0.0940076	0.179515		0.878413	0.166488	0.017656		185
186	0.0240299	0	0	0.0759468	0.0249942	0.0358074		0.0215523	0.0661546	0	0.0346954	0.0306006	0.0276835		0.158129	0.0807525	0.0972068	0.150452	0.121635	0.0384289		0.0894695	0.128874	0.0653462	0.0978738	0.095391	0.0262364		C	186	0	0.00560642	0.0966409	0.0703968		0.812597	0.0103337	0.0192772		186
187	0.0266136	0.0329431	0	0.0813515	0.035227	0.0339009		0.0450372	0.0582199	0	0.0853975	0.0471636	0.0356511		0.0431064	0.0201041	0.0255059	0.162171	0.0627219	0.067023		0.0441052	0.0360662	0.0129278	0.113503	0.0516506	0.0433012		G	187	0	0.0119366	0.0274949	0.0164235		0.644697	0.491683	0.572148		187
188	0.0226612	0.170689	0.0386037	0.037335	0.0673222	0.0692899		0	0.000181651	0	0.0185235	0.00467628	0.00923186		0.0178387	0	0.0278085	0.00452857	0.0125439	0.0126838		0	0	0.0324397	0.0179883	0.012607	0.0157074		C	188	0	-0.062646	-0.0547783	-0.0547152		0.123245	0.170877	0.174433		188
189	0.104846	0.156994	0.0491507	0.132664	0.110914	0.0463606		0	0	0	0.0200474	0.00501184	0.0100237		0.00534984	0	0	0	0.00133746	0.00267492		0	0	0.0251457	0	0.00628642	0.0125728		C	189	0	-0.105902	-0.109576	-0.104627		0.00425819	0.00326045	0.00478984		189
190	0.229868	0.115778	0.0956963	0.382018	0.20584	0.131477		0.0521434	0.165469	0	0.29239	0.1275	0.129827		0.0902898	0.168401	0.0178073	0.215435	0.122983	0.0870649		0.038706	0.106421	0.024361	0.0737616	0.0608124	0.0368113		C	190	0	-0.0783396	-0.0828568	-0.145028		0.428988	0.333788	0.077806		190
191	0.140117	0.0672381	0.0802804	0.117995	0.101408	0.0336028		0.128071	0.117964	0	0.123554	0.0923972	0.0617367		0.127454	0.120794	0.0540413	0.139383	0.110418	0.0383632		0.12591	0.215967	0.123275	0.170302	0.158864	0.0437574		G	191	0	-0.0090103	0.00901069	0.057456		0.806223	0.735897	0.0824116		191
192	0.285351	0.360682	0.185697	0.0245578	0.214072	0.145254		0.139713	0.0837704	0.03695	0.0200551	0.070122	0.0536539		0.186544	0	0	0	0.046636	0.0932719		0.110512	0.182883	0.0527724	0	0.0865418	0.0784984		A	192	0	-0.14395	-0.167436	-0.12753		0.112339	0.100454	0.173345		192
193	0.989483	0.0962113	0.944962	0.377142	0.601949	0.437473		0.515134	0.416795	0.519066	0	0.362749	0.246417		0.719321	0.181923	0	0	0.225311	0.340322		0.489691	0.524698	0.610201	0	0.406148	0.275456		A	193	0	-0.239201	-0.376638	-0.195802		0.37748	0.222987	0.477437		193
194	0.1792	0	0	0.47277	0.162992	0.223128		0.120262	0.207121	0.0556132	0.488686	0.217921	0.190885		0	0	0.175897	0.470659	0.161639	0.222074		0	0	0	0.0538795	0.0134699	0.0269397		C	194	0	0.0549282	-0.00135355	-0.149523		0.721178	0.993418	0.231661		194
195	0.00168517	0.0679866	0	0.127151	0.0492056	0.0608483		0	0.0131033	0	0.159202	0.0430763	0.0776632		0	0.00856518	0	0.187093	0.0489144	0.0922072		0	0.00783637	0	0.120515	0.032088	0.0590673		A	195	0	-0.00612926	-0.000291148	-0.0171176		0.905177	0.995965	0.700423		195
196	0	0.0199795	0	0	0.00499487	0.00998974		0	0	0	0.0192073	0.00480183	0.00960365		0.0278702	0.0293706	0	0.00879224	0.0165083	0.0144522		0.00823864	0.00237462	0	0.0366092	0.0118056	0.0168944		G	196	0	-0.000193045	0.0115134	0.00681074		0.978676	0.2379	0.513628		196
197	0.00120189	0.104917	0	0.0494483	0.0388919	0.0496787		0.0530996	0.0537702	0.0132269	0.0568172	0.0442285	0.0207309		0.0240376	0.0216494	0	0.0487387	0.0236064	0.0199408		0.0299443	0.0540749	0.0289542	0.0490339	0.0405018	0.0129336		G	197	0	0.00533655	-0.0152855	0.0016099		0.84938	0.588678	0.952025		197
198	0.0978031	0.132708	0.0351251	0	0.066409	0.0599164		0.0373297	0.030346	0.0428218	0	0.0276244	0.0191108		0.10979	0.0365901	0.00687034	0.0148507	0.0420254	0.0468898		0.0998551	0.114389	0.0255316	0.0634982	0.0758186	0.0397745		G	198	0	-0.0387846	-0.0243836	0.00940959		0.26355	0.545229	0.802319		198
199	0.190613	0.0333224	0.109846	0.0475861	0.0953419	0.07168		0.115835	0.0525928	0.133536	0.0884636	0.0976068	0.0352753		0.212465	0.055773	0.0479653	0.0613995	0.0944007	0.0789019		0.133251	0.144888	0.0779789	0.0773971	0.108379	0.0357564		A	199	0	0.00226491	-0.000941251	0.0130368		0.956624	0.986483	0.755855		199
200	0.615141	0.62239	0.531422	0.682557	0.612878	0.0621448		0.589432	0.64163	0.445135	0.67207	0.587066	0.100587		0.641059	0.604298	0.370417	0.520472	0.534061	0.120202		0.509793	0.484619	0.391925	0.538575	0.481228	0.0634851		C	200	0	-0.025811	-0.0788162	-0.13165		0.677672	0.288268	0.0251591		200
201	3.736	4.81551	3.11689	3.99542	3.91595	0.703896		3.54739	3.28302	2.77931	2.86795	3.11942	0.360016		3.37707	2.9663	1.96255	2.67413	2.74501	0.596022		2.93926	2.70751	2.14299	2.5376	2.58184	0.335705		U	201	0	-0.796535	-1.17094	-1.33411		0.0905303	0.0441364	0.0141186		201
202	7.40193	8.43447	5.86169	8.24569	7.48595	1.1722		7.89083	6.92363	6.01779	6.29882	6.78277	0.830071		7.73776	6.64742	4.88362	6.62451	6.47333	1.18027		7.08501	6.44307	5.27099	7.00564	6.45118	0.837075		U	202	0	-0.703179	-1.01262	-1.03477		0.365331	0.269125	0.200807		202
203	1.0695	1.21415	0.644518	1.0331	0.990318	0.243433		0.824557	0.982826	0.364621	0.835406	0.751853	0.268057		1.09863	0.986037	0.604584	0.926425	0.903919	0.211946		0.945319	1.10181	0.579677	1.01182	0.909658	0.229143		G	203	0	-0.238465	-0.0863989	-0.0806604		0.235858	0.611654	0.64652		203
204	0.433398	0.553232	0.0597329	0.489415	0.383944	0.221616		0.410497	0.47349	0.110384	0.52935	0.38093	0.186784		0.299441	0.484506	0.109692	0.510142	0.350945	0.186224		0.374092	0.319329	0.165178	0.431196	0.322448	0.114363		A	204	0	-0.00301411	-0.0329992	-0.061496		0.98408	0.827219	0.639413		204
205	0.224891	0.468364	0	0.211454	0.226177	0.191511		0.14251	0.25734	0.0243728	0.182964	0.151797	0.0973547		0.0713581	0.216184	0	0.163504	0.112762	0.0960909		0.11917	0.126128	0.0326095	0.117796	0.0989259	0.0443611		A	205	0	-0.0743806	-0.113416	-0.127251		0.514551	0.330508	0.243031		205
206	0.334116	0.599201	0.0704963	0.225973	0.307446	0.222572		0	0.160407	0	0.130254	0.0726651	0.0848046		0.185537	0.151212	0	0	0.0841872	0.0982159		0.193917	0.110255	0	0.0937639	0.0994841	0.0795055		A	206	0	-0.234781	-0.223259	-0.207962		0.0961566	0.116114	0.128929		206
207	0.320073	0.744734	0.200617	0.118543	0.345991	0.278408		0.33047	0.264592	0.121265	0.177111	0.22336	0.0926191		0.664219	0.449233	0.204096	0.427265	0.436203	0.188073		0.872037	0.940543	0.659919	0.963877	0.859094	0.138385		G	207	0	-0.122632	0.0902119	0.513103		0.435226	0.610582	0.0163934		207			Increase
208	0.210878	0.198536	0	0.195651	0.151266	0.10106		0.163301	0.316155	0	0.251238	0.182673	0.136947		0.277521	0.419334	0	0.337077	0.258483	0.181866		0.539494	0.463153	0.347255	0.621508	0.492852	0.116631		C	208	0	0.0314073	0.107217	0.341586		0.724752	0.342452	0.00443804		208			Increase
209	0.0129896	0.219138	0.0174902	0.0437963	0.0733536	0.0981349		0.0867037	0.143635	0.0300792	0.172811	0.108307	0.0632327		0.280761	0.267211	0.306464	0.466725	0.33029	0.0924019		0.351814	0.299479	0.244955	0.493633	0.34747	0.106763		G	209	0	0.0349536	0.256937	0.274117		0.571196	0.00883901	0.0091741		209
210	0.342234	0.488949	0.0657865	0.127783	0.256188	0.195211		0.136454	0.175718	0	0.0859466	0.0995295	0.0758478		0.205066	0.0970351	0	0	0.0755253	0.0977268		0.215525	0.230695	0.0779421	0.0664261	0.147647	0.0874831		A	210	0	-0.156659	-0.180663	-0.108541		0.185273	0.14898	0.349364		210
211	0.607622	0.837913	0.273002	0.42086	0.534849	0.244063		0.298861	0.364163	0.0373873	0.212203	0.228154	0.141591		0.543515	0.183431	0.0176903	0	0.186159	0.252156		0.501595	0.452224	0.185451	0.228321	0.341898	0.158167		A	211	0	-0.306696	-0.34869	-0.192952		0.0726696	0.0940732	0.232805		211
212	1.01344	0.817367	0.597596	0.351959	0.695091	0.284923		0.358936	0.487943	0.151847	0.197095	0.298955	0.154197		0.946304	0.220779	0	0.019177	0.296565	0.444522		0.84985	0.752721	0.395554	0.467196	0.61633	0.219178		A	212	0	-0.396136	-0.398526	-0.0787605		0.0500966	0.181891	0.676577		212
213	1.41552	1.05141	0.200459	1.43732	1.02618	0.578236		1.30836	1.24755	0.647621	1.09586	1.07485	0.298507		0.806225	0.897935	0.647961	1.74443	1.02414	0.491167		1.09987	0.803005	0.669368	1.92148	1.12343	0.56163		G	213	0	0.0486738	-0.00203912	0.0972541		0.885986	0.995885	0.817359		213
214	0.278674	0.450736	0.10176	0.253913	0.271271	0.142943		0.183978	0.123048	0.0464267	0.143173	0.124156	0.057687		0.261187	0.236606	0.162592	0.276823	0.234302	0.0505916		0.209864	0.215683	0.0981928	0.213599	0.184335	0.0574784		U	214	0	-0.147114	-0.0369686	-0.086936		0.104883	0.643129	0.302179		214
215	0.552796	0.479574	0.214217	0.407246	0.413458	0.145513		0.310348	0.329794	0.063679	0.379465	0.270822	0.141128		0.230953	0.134301	0	0.229937	0.148798	0.109063		0.155379	0.254583	0.0737108	0.103597	0.146817	0.0793711		A	215	0	-0.142637	-0.264661	-0.266641		0.208973	0.0269527	0.0181979		215
216	0.337133	0.644027	0.132487	0.331617	0.361316	0.211152		0.267908	0.347785	0.109516	0.287424	0.253158	0.101619		0.149465	0.246608	0.0521681	0.234913	0.170788	0.090159		0.095852	0.116091	0.00658469	0.127345	0.0864682	0.0548266		A	216	0	-0.108158	-0.190528	-0.274848		0.391556	0.148047	0.0453016		216
217	0.46962	0.695344	0.0564369	0.348853	0.392563	0.266149		0.258299	0.487336	0.0455969	0.417395	0.302157	0.196059		0.328503	0.232935	0.117062	0.174242	0.213186	0.090267		0.266009	0.430242	0.169916	0.269904	0.284018	0.107895		A	217	0	-0.0904069	-0.179378	-0.108546		0.604124	0.248948	0.478312		217
218	0.097882	0.299889	0.0237106	0.09286	0.128585	0.119111		0.831163	0.862401	0.47429	0.791237	0.739773	0.179369		0.918166	1.08827	0.736557	0.863304	0.901573	0.145859		0.757269	0.808041	0.506159	0.693174	0.691161	0.131986		G	218	0	0.611187	0.772988	0.562576		0.00128671	0.000176221	0.000727785		218	Increase	Increase	Increase
219	0.13086	0.300771	0.0269396	0.0158349	0.118602	0.132034		0.0222788	0.108596	0.00543505	0.0801735	0.0541209	0.0484098		0.0901946	0.186866	0	0.0314631	0.077131	0.0821528		0.0804924	0.0742884	0.00135791	0.0591738	0.0538281	0.0361077		C	219	0	-0.0644807	-0.0414705	-0.0647734		0.394491	0.612952	0.380478		219
220	0.421983	0	0.0360527	0.261143	0.179795	0.198545		0	0.253195	0	0.0918444	0.0862597	0.119415		0.103603	0.10721	0	0	0.0527031	0.0608742		0.0792514	0	0	0	0.0198128	0.0396257		C	220	0	-0.0935351	-0.127092	-0.159982		0.450241	0.266834	0.165104		220
221	0.169846	0.374751	0	0.160189	0.176197	0.153586		0.0203379	0.0985607	0	0.095451	0.0535874	0.050834		0.0715707	0.172476	0	0.0141279	0.0645437	0.0783294		0.0424075	0.0509389	0	0	0.0233366	0.0271709		A	221	0	-0.122609	-0.111653	-0.15286		0.180364	0.242842	0.0976799		221
222	0.0901251	0.324635	0.0415524	0.100132	0.139111	0.126301		0.0755875	0.0918915	0.00500854	0.148722	0.0803024	0.0591804		0.197041	0.173774	0.080196	0.121807	0.143204	0.0524746		0.204537	0.166867	0.104835	0.187614	0.165963	0.0435665		G	222	0	-0.0588088	0.00409325	0.026852		0.431407	0.954214	0.701637		222
223	0.0385869	0.0649184	0	0.0856553	0.0472901	0.0369447		0.00450152	0.0949467	0.00742394	0.173596	0.0701171	0.080747		0.00929316	0.0973444	0	0.0787925	0.0463575	0.0489029		0.0645581	0.0336061	0.00358459	0.0419434	0.0359231	0.0252148		A	223	0	0.0228269	-0.000932634	-0.0113671		0.625538	0.976708	0.62941		223
224	0.0913556	0.442347	0	0.292381	0.206521	0.199081		0.197095	0.242769	0	0.367908	0.201943	0.15277		0.31665	0.26241	0.0476145	0.367103	0.248444	0.140546		0.363244	0.34555	0.153127	0.426192	0.322029	0.117799		G	224	0	-0.00457782	0.0419236	0.115508		0.972079	0.742532	0.35651		224
225	0.607385	0.404414	0.449358	0.324947	0.446526	0.118938		0.582691	0.427943	0.145036	0.573853	0.432381	0.204283		1.11986	0.431395	0.10978	0.637955	0.574746	0.423432		1.32589	1.14395	0.722099	1.32903	1.13024	0.285518		G	225	0	-0.0141451	0.12822	0.683716		0.908644	0.58109	0.00446591		225			Increase
226	0.103571	0.194367	0.0428436	0.0653953	0.101544	0.066765		0.184104	0.205167	0.103587	0.171671	0.166132	0.0439287		0.382378	0.230808	0.112296	0.330484	0.263991	0.119093		0.525641	0.413388	0.220636	0.436439	0.399026	0.128401		A	226	0	0.064588	0.162447	0.297482		0.157156	0.0547951	0.00627866		226
227	0.628223	0.729844	0.293677	0.370227	0.505493	0.20701		1.43259	1.17364	0.963942	1.34131	1.22787	0.206056		3.27877	2.93967	1.88934	3.33186	2.85991	0.669962		4.46775	3.83476	2.95975	4.70198	3.99106	0.77903		G	227	0	0.722378	2.35441	3.48557		0.00258726	0.000530034	0.000131719		227	Increase	Increase	Increase
228	0.144061	0.211437	0	0.252478	0.151994	0.110749		0.23813	0.244873	0.181732	0.311639	0.244093	0.05319		0.280295	0.339917	0.294576	0.383002	0.324447	0.0465822		0.491203	0.425631	0.245969	0.625739	0.447135	0.157873		A	228	0	0.0920991	0.172453	0.295141		0.184467	0.0284003	0.0221987		228
229	1.34651	1.50801	0.928044	1.32253	1.27627	0.246333		1.47869	1.24633	0.955971	1.1097	1.19768	0.221734		1.53827	1.28306	0.649516	0.873896	1.08619	0.399537		1.19224	1.31059	0.904577	1.16311	1.14263	0.171036		U	229	0	-0.0785984	-0.190088	-0.133645		0.652056	0.448882	0.40709		229
230	1.51312	2.13004	0.739807	1.63122	1.50355	0.575091		1.27553	1.44486	0.754322	1.2303	1.17625	0.296059		0.80842	0.98166	0.824579	0.993041	0.901925	0.0989703		0.659386	0.606787	0.354403	0.677112	0.574422	0.149689		C	230	0	-0.327296	-0.601624	-0.929127		0.35059	0.084826	0.0204013		230
231	2.70134	3.80802	1.7603	2.36194	2.6579	0.859836		2.04711	1.97387	0.901515	1.35792	1.5701	0.542401		1.60865	1.46737	0.708737	0.86533	1.16252	0.442044		1.09243	1.27201	0.433664	0.538695	0.834199	0.410735		U	231	0	-1.0878	-1.49538	-1.8237		0.0761477	0.0212943	0.00868259		231
232	7.8465	7.65203	5.39247	7.13057	7.00539	1.11696		5.14124	4.51157	2.71424	3.33401	3.92527	1.10129		4.57553	3.48087	1.42301	1.77945	2.81472	1.47793		2.82751	3.17545	1.65009	1.34319	2.24906	0.889225		C	232	0	-3.08013	-4.19068	-4.75633		0.00773679	0.00399941	0.000552787		232
233	1.82924	3.11063	0.911908	3.05536	2.22678	1.05746		1.53148	1.72013	0.869464	1.60187	1.43073	0.382191		0.679029	0.96582	0.667041	1.36372	0.918903	0.327128		0.456427	0.389387	0.0538387	0.630539	0.382548	0.241561		U	233	0	-0.79605	-1.30788	-1.84424		0.206547	0.0560432	0.0144877		233
234	1.10419	1.38188	0.149226	1.38039	1.00392	0.584562		1.19024	1.36481	0.463669	0.968689	0.99685	0.390669		0.604255	1.03831	0.330403	0.796844	0.692452	0.29965		0.347096	0.471948	0	0.299882	0.279732	0.200117		C	234	0	-0.00707172	-0.31147	-0.72419		0.984603	0.379581	0.0575157		234
235	0.371945	0.372476	0.207006	0.363775	0.328801	0.0812939		0.298426	0.342242	0.226711	0.190458	0.264459	0.0685685		0.236506	0.203841	0.241608	0.221574	0.225882	0.0169759		0.147178	0.126766	0.141504	0.138063	0.138378	0.00860504		G	235	0	-0.0643411	-0.102918	-0.190423		0.271787	0.0478999	0.0034718		235
236	0.156829	0.405763	0	0.0467647	0.152339	0.181289		0.131617	0.114051	0.00340488	0.0244516	0.0683811	0.063865		0.0447272	0.140226	0	0.0143671	0.04983	0.0630821		0.0289731	0.0814923	0	0	0.0276164	0.0384265		A	236	0	-0.083958	-0.102509	-0.124723		0.415921	0.326562	0.226914		236
237	0.246598	0.251823	0.14887	0.116671	0.19099	0.068533		0.0117091	0.0173163	0	0.0985704	0.031899	0.0450293		0.119547	0.0511705	0	0	0.0426795	0.0566388		0.103572	0.0821893	0.0031267	0.0443643	0.058313	0.044191		C	237	0	-0.159092	-0.148311	-0.132677		0.00816916	0.0156843	0.0173771		237
238	0.1377	0	0	0.0257309	0.0408578	0.0656913		0.0209901	0.0531148	0	0.0109142	0.0212548	0.0229043		0.0376667	0.0750047	0.0453196	0.0902864	0.0620694	0.0247627		0.0811099	0.0420347	0	0.0728993	0.049011	0.0367502		G	238	0	-0.019603	0.0212115	0.00815314		0.593481	0.567784	0.835674		238
239	1.48233	0.184965	0.196768	0.721758	0.646454	0.610886		0.50109	0.433	0	0	0.233522	0.271078		1.39397	1.35372	0	0.0775452	0.706307	0.771627		1.15861	0.629824	0	0	0.447109	0.559594		C	239	0	-0.412932	0.0598528	-0.199345		0.262749	0.907163	0.647386		239
240	0.165371	0.114602	0	0.117577	0.0993874	0.0702234		0.0369094	0.234711	0.0551134	0.179992	0.126681	0.0960786		0.248505	0.180998	0	0.270106	0.174902	0.122623		0.223975	0.114862	0	0.0214947	0.090083	0.102242		A	240	0	0.0272939	0.0755147	-0.0093044		0.662597	0.32626	0.885659		240
241	0.677739	0.568659	0.177458	0.171065	0.39873	0.263005		0.842672	0.585263	0.480111	0.623952	0.632999	0.152423		1.09012	0.611717	0.0756115	0.122359	0.474953	0.476422		0.667255	0.836031	0.105373	0.136325	0.436246	0.370865		G	241	0	0.234269	0.0762226	0.0375158		0.174169	0.788786	0.874341		241
242	0.37908	0	0	0.327234	0.176579	0.204991		2.18985	1.89125	1.17221	2.09084	1.83604	0.459644		2.35864	2.24521	1.31209	2.05182	1.99194	0.470598		1.84564	1.86868	1.24836	1.45503	1.60443	0.303928		G	242	0	1.65946	1.81536	1.42785		0.000584271	0.000400222	0.000235801		242	Increase	Increase	Increase
243	0.0703582	0	0	0.168141	0.0596249	0.079585		0.255646	0.224452	0	0.376788	0.214221	0.157204		0.103478	0.259272	0.0130623	0.17186	0.136918	0.104323		0.114718	0.0526456	0	0.12037	0.0719336	0.0569302		A	243	0	0.154596	0.0772933	0.0123087		0.129831	0.283351	0.80976		243
244	0.147822	0.251506	0.284443	0.0508965	0.183667	0.105942		0.0540036	0.0893431	0	0.0705566	0.0534758	0.0384628		0.206952	0.0521883	0	0	0.0647851	0.0979189		0.104615	0.123323	0.0230551	0.0930274	0.0860051	0.0437835		C	244	0	-0.130191	-0.118882	-0.0976618		0.0602484	0.150422	0.139285		244
245	0.187391	0	0	0.236975	0.106091	0.124165		0.136853	0.22545	0	0.136762	0.124766	0.093084		0.0430412	0.040826	0	0.0153053	0.0247931	0.0207747		0	0.0148604	0	0	0.00371511	0.00743021		U	245	0	0.018675	-0.0812982	-0.102376		0.817813	0.244027	0.150845		245
246	0.602461	0.408155	0.0250105	0.485638	0.380316	0.249972		0.38145	0.446022	0	0.214878	0.260588	0.199156		0.374967	0.294577	0	0.0235852	0.173282	0.189583		0.16331	0.270626	0	0	0.108484	0.132707		C	246	0	-0.119728	-0.207034	-0.271832		0.482053	0.235016	0.103126		246
247	0.0466671	0.102435	0.0256946	0.0133707	0.0470419	0.0394038		0.0351793	0.0884536	0.0396798	0.0284821	0.0479487	0.0273924		0.000816317	0	0.0013049	0	0.000530303	0.000644008		0	0	0	0	0	0		G	247	0	0.000906854	-0.0465116	-0.0470419		0.971078	0.0562496	0.0541974		247
248	0.00350586	0	0	0	0.000876466	0.00175293		0	0.026528	0	0.0367144	0.0158106	0.0187241		0	0	0	0.000681637	0.000170409	0.000340818		0	0	0	0	0	0		G	248	0	0.0149341	-0.000706057	-0.000876466		0.163334	0.459188	0.355918		248
249	0.0381628	0	0	0.0410424	0.0198013	0.0228948		0	0.0673383	0.00347229	0.051966	0.0306942	0.0340512		0	0.00713795	0	0.00995185	0.00427245	0.00506538		0	0	0.0105063	0	0.00262658	0.00525316		C	249	0	0.0108928	-0.0155289	-0.0171747		0.61453	0.233547	0.193973		249
250	0.173156	0.132418	0	0.155436	0.115253	0.0786243		0	0.235675	0	0.0448985	0.0701434	0.112366		0.010748	0	0	0	0.002687	0.005374		0	0	0	0	0	0		U	250	0	-0.0451091	-0.112566	-0.115253		0.535046	0.028926	0.0262281		250
251	1.13475	1.31996	0.494916	1.43469	1.09608	0.419392		1.31116	1.2304	0.522604	1.06665	1.0327	0.354953		0.991372	0.781956	0.483995	0.74005	0.749343	0.208277		0.613451	0.910846	0.42241	0.49135	0.609514	0.21586		U	251	0	-0.0633725	-0.346734	-0.486563		0.825227	0.189125	0.0846935		251
252	0.117735	0.0464977	0.0328755	0.147282	0.0860976	0.0552124		0.0505541	0.0938874	0.022914	0.148298	0.0789133	0.0547071		0.116656	0.0343004	0	0.0671304	0.0545216	0.0496693		0.00267471	0.0539008	0.00741919	0.0418103	0.0264513	0.0252779		G	252	0	-0.0071843	-0.031576	-0.0596464		0.859427	0.427755	0.0970858		252
253	0.182103	0.284312	0.133422	0.200085	0.19998	0.0628794		0	0.114399	0	0.183644	0.0745109	0.0905628		0.117952	0	0	0.0079714	0.031481	0.05777		0.122961	0.0684474	0.0710926	0.0773782	0.0849697	0.0256028		C	253	0	-0.12547	-0.168499	-0.115011		0.0631406	0.0075666	0.014711		253
254	0.289836	0.57047	0.0384208	0.495459	0.348546	0.238368		0.278946	0.394476	0.167226	0.349164	0.297453	0.0989767		0.121979	0.198669	0.0527742	0.279525	0.163237	0.0977797		0.0831436	0.0538672	0	0.135535	0.0681364	0.0566095		U	254	0	-0.0510935	-0.18531	-0.28041		0.70586	0.200342	0.0620223		254
255	0.196485	0.822704	0.170591	0.119871	0.327413	0.331724		0.0945425	0.148109	0	0.0483676	0.0727547	0.0633533		0.126289	0.0922628	0	0.00837249	0.056731	0.0623371		0.0588172	0.0668341	0	0.000324556	0.031494	0.0363267		G	255	0	-0.254658	-0.270682	-0.295919		0.182256	0.159858	0.126505		255
256	0.0406819	0.274389	0.0121472	0.101812	0.107258	0.117531		0.0105458	0.100267	0.0114995	0.0303285	0.0381601	0.0423946		0.00651169	0.00712972	0	0.0513323	0.0162434	0.0236139		0	0	0	0	0	0		G	256	0	-0.0690975	-0.0910142	-0.107258		0.311066	0.179709	0.117773		256
257	0.00918234	0.148466	0	0.0340298	0.0479195	0.068555		0	0.0687568	0	0.0329551	0.025428	0.0327984		0	0.00272592	0	0.0720883	0.0187036	0.035613		0.0114597	0	0	0	0.00286492	0.00572985		A	257	0	-0.0224916	-0.029216	-0.0450546		0.575521	0.478065	0.238163		257
258	0.0646797	0.0114989	0	0.0648383	0.0352542	0.0343911		0	0.101765	0	0.0291966	0.0327403	0.0480305		0.0324562	0.0231267	0	0.043426	0.0247522	0.0184696		0.0130799	0.0226119	0	0.0118311	0.0118807	0.00926914		G	258	0	-0.00251388	-0.010502	-0.0233735		0.934943	0.609901	0.237339		258
259	0.00410676	0.107831	0.0306411	0.0338744	0.0441133	0.0445226		0.00497015	0.00794213	0	0.0333845	0.0115742	0.0149048		0	0	0	0.00574772	0.00143693	0.00287386		0	0.00115905	0	0	0.000289762	0.000579524		A	259	0	-0.0325391	-0.0426763	-0.0438235		0.215037	0.104261	0.09656		259
265	0.0229874	0.290671	0.0115824	0.0242381	0.0873697	0.135654		0.00491733	0.0232614	0	0	0.00704467	0.0110568		0	0	0	0	0	0		0	0.00141172	0	0	0.00035293	0.000705859		C	265	0	-0.080325	-0.0873697	-0.0870168		0.28253	0.245144	0.24685		265
266	0.0335469	0.193214	0.0324983	0.0508026	0.0775154	0.0775875		0.0071338	0	0	0.036471	0.0109012	0.0173751		0	0	0	0	0	0		0	0	0.0100302	0	0.00250754	0.00501509		G	266	0	-0.0666142	-0.0775154	-0.0750078		0.144828	0.0926646	0.101918		266
267	0.0175797	0.173089	0	0.0159072	0.0516441	0.0813502		0.0290948	0.0232953	0	0.014947	0.0168343	0.0126362		0	0	0	0	0	0		0	0.00306904	0	0	0.000767261	0.00153452		G	267	0	-0.0348098	-0.0516441	-0.0508768		0.430171	0.251221	0.257644		267
268	0.092869	0.287822	0.0130953	0.11295	0.126684	0.115758		0.0383614	0.0805764	0	0.0495007	0.0421096	0.0332746		0.0562699	0.022725	0	0.0288292	0.026956	0.0231469		0.0461133	0.00219408	0	0	0.0120768	0.0227145		C	268	0	-0.0845746	-0.0997282	-0.114607		0.209804	0.142066	0.100017		268
269	0	0.182355	0.0297801	0.0332612	0.061349	0.0820399		0	0.0442676	0	0.054754	0.0247554	0.0289039		0	0	0	0.0161942	0.00404855	0.00809711		0.00122933	0	0	0	0.000307332	0.000614665		A	269	0	-0.0365936	-0.0573005	-0.0610417		0.432372	0.213865	0.187303		269
270	0.0258975	0.127061	0.0328172	0.00915242	0.048732	0.0531559		0.0322777	0.0057717	0	0.0102044	0.0120634	0.0141089		0.00185599	0	0	0	0.000463999	0.000927997		0	0	0	0	0	0		A	270	0	-0.0366686	-0.048268	-0.048732		0.230762	0.11931	0.116414		270
271	0.0473728	0.0183693	0	0.084637	0.0375948	0.0369304		0	0.0147984	0	0.062606	0.0193511	0.0296684		0	0	0	0	0	0		0	0.0097971	0	0	0.00244928	0.00489855		G	271	0	-0.0182437	-0.0375948	-0.0351455		0.470389	0.0879328	0.108129		271
272	0.253205	0.215068	0.0200139	0.209388	0.174419	0.104759		0.124968	0.111965	0	0.219472	0.114101	0.0898978		0.124686	0	0	0.00286878	0.0318887	0.0618798		0	0.0527459	0	0.00475676	0.0143757	0.0256782		A	272	0	-0.0603174	-0.14253	-0.160043		0.415781	0.0576151	0.0250351		272
273	0.378453	0.456241	0.108292	0.653255	0.39906	0.225725		0.431289	0.520817	0.220722	0.432747	0.401394	0.127516		0.216016	0.262471	0	0.154122	0.158152	0.114396		0.117628	0.293729	0	0	0.102839	0.138816		G	273	0	0.00233343	-0.240908	-0.296221		0.986222	0.105586	0.0667421		273
274	0.515764	0.836245	0	0.529778	0.470447	0.346748		0.579283	0.591958	0	0.512448	0.420922	0.282774		0.384548	0.311038	0	0.139772	0.20884	0.172918		0.15281	0.262453	0	0	0.103816	0.127961		G	274	0	-0.0495246	-0.261607	-0.366631		0.832144	0.225618	0.0945109		274
275	0.0571585	0.265084	0.00306284	0.0838656	0.102293	0.113614		0.0292281	0.0442476	0	0.0296345	0.0257776	0.0185509		0.0237531	0.00628354	0	0.00827542	0.00957802	0.0100867		0.0336149	0	0	0.026612	0.0150567	0.0176195		C	275	0	-0.0765152	-0.0927148	-0.0872361		0.232048	0.155137	0.17993		275
276	0	0.195271	0.0319037	0	0.0567938	0.0935354		0	0	0	0	0	0		0	0	0	0	0	0		0	0	0.00436672	0.0375538	0.0104801	0.0181661		G	276	0	-0.0567938	-0.0567938	-0.0463136		0.270225	0.270225	0.368531		276
277	0	0.0742963	0.0858319	0	0.040032	0.0464643		0	0	0.0110825	0.00498204	0.00401614	0.00526388		0	0	0.04265	0	0.0106625	0.021325		0	0	0	0	0	0		A	277	0	-0.0360159	-0.0293695	-0.040032		0.174391	0.294309	0.135636		277
278	0.40653	0.486413	0.164247	0	0.264298	0.223181		0.369292	0.264472	0.000952191	0	0.158679	0.187623		0.649411	0.215894	0.056479	0	0.230446	0.29389		0.538428	0.435548	0.17572	0.00697052	0.289167	0.242256		G	278	0	-0.105619	-0.0338517	0.024869		0.496034	0.860476	0.884924		278
279	0	0	0	0.292515	0.0731289	0.146258		0.238569	0.348105	0	0.535231	0.280476	0.22353		0.393614	0.356877	0.186284	0.557167	0.373485	0.152167		0.299343	0.227065	0.114188	0.446274	0.271718	0.139095		G	279	0	0.207347	0.300357	0.198589		0.171548	0.0293283	0.0966447		279		Increase
280	0.135857	0	0	0.134909	0.0676915	0.0781644		0.809995	0.661674	0.461974	0.769657	0.675825	0.155712		1.35208	1.12617	0.653	0.741921	0.968292	0.32806		0.983957	1.05615	0.412508	1.05116	0.875943	0.310706		G	280	0	0.608134	0.9006	0.808252		0.000429826	0.00175968	0.00234411		280	Increase	Increase	Increase
281	0.140204	0	0.0889826	0.119266	0.0871132	0.0617647		5.03372	4.28764	4.17895	5.0546	4.63872	0.47033		5.62895	5.90608	4.35995	5.81178	5.42669	0.720408		4.9275	4.48505	3.5947	6.01225	4.75488	1.00492		G	281	0	4.55161	5.33958	4.66776		1.29538e-06	6.05552e-06	8.89632e-05		281	Increase	Increase	Increase
282	0.194807	0.0168056	0	0.0278233	0.0598589	0.0906898		0.204257	0.489573	0.0727676	0.484752	0.312837	0.208337		0.117507	0.585302	0.127074	0.560365	0.347562	0.26035		0.159262	0.303014	0.0868509	0.392869	0.235499	0.138121		C	282	0	0.252979	0.287703	0.17564		0.0675699	0.0819231	0.0776404		282
283	0.168029	0.468599	0	0.150656	0.196821	0.196267		0.451701	0.351258	0.296544	0.456609	0.389028	0.0784748		0.500024	0.58605	0.412236	0.546633	0.511236	0.0747813		0.439946	0.425504	0.421864	0.619353	0.476667	0.0954441		G	283	0	0.192207	0.314415	0.279846		0.118843	0.0241952	0.0426478		283		Increase
284	0.06659	0.153073	0	0.0955664	0.0788075	0.0636558		0.159572	0.208848	0	0.167436	0.133964	0.0918878		0.198694	0.20665	0.016413	0.214727	0.159121	0.0953635		0.136553	0.13634	0.0441793	0.132467	0.112385	0.0455093		G	284	0	0.0551565	0.0803135	0.0335776		0.361825	0.210776	0.42373		284
285	0.0725286	0.146968	0	0.11931	0.0847017	0.0642843		0.0365715	0.0422124	0	0.0962207	0.0437512	0.03967		0	0.095326	0	0.14299	0.059579	0.0714948		0	0	0	0	0	0		C	285	0	-0.0409506	-0.0251228	-0.0847017		0.3199	0.61998	0.0387875		285
286	0.0444182	0.124587	0	0.111697	0.0701756	0.0585169		0.00807302	0.0700412	0	0.118642	0.0491891	0.0558827		0	0	0	0.09532	0.02383	0.04766		0	0	0	0.0631413	0.0157853	0.0315706		G	286	0	-0.0209865	-0.0463456	-0.0543902		0.622515	0.265366	0.152947		286
287	0.0234957	0.100715	0	0.0359475	0.0400395	0.0431088		0	0.0578508	0	0.03334	0.0227977	0.0281622		0	0	0	0.0151163	0.00377907	0.00755814		0	0	0	0	0	0		A	287	0	-0.0172418	-0.0362604	-0.0400395		0.527976	0.148596	0.112597		287
288	0.367998	0.805615	0.0640681	0.332941	0.392656	0.306963		0.326944	0.232822	0	0.120546	0.170078	0.141331		0.135413	0.15792	0	0.175007	0.117085	0.079723		0.203676	0.174311	0	0.0759628	0.113487	0.0933113		C	288	0	-0.222578	-0.275571	-0.279168		0.235814	0.132912	0.13246		288
289	1.12985	1.42374	0.152003	1.09656	0.95054	0.552285		1.19157	1.13925	0.38351	0.98804	0.92559	0.371547		0.827824	1.18086	0.245746	0.951891	0.801581	0.398368		0.966518	1.08212	0.354966	0.968561	0.843041	0.329837		U	289	0	-0.0249494	-0.148959	-0.107498		0.94268	0.677063	0.749587		289
290	0.353872	0.369215	0.061863	0.566594	0.337886	0.207953		0.237445	0.358567	0	0.468953	0.266241	0.201105		0.22823	0.255169	0	0.418911	0.225577	0.172381		0.131382	0.254764	0.0615212	0.262102	0.177442	0.0978182		G	290	0	-0.0716449	-0.112309	-0.160444		0.63799	0.437484	0.212092		290
291	0.0337383	0		0.24772	0.0938196	0.134345		0.0704	0.209099		0.366972	0.21549	0.148389		0.0533452	0.155679		0.269726	0.159583	0.108243		0.083593	0.0745469		0.165497	0.107879	0.0501035		G	291	0	0.121671	0.0657637	0.0140595		0.351825	0.545191	0.873383		291
292	0.913007	0.86251		0.780111	0.851876	0.0670835		0.803941	0.552027		0.751781	0.702583	0.132968		0.511188	0.540286		0.269648	0.440374	0.148567		0.464554	0.466105		0.0747947	0.335151	0.225477		U	292	0	-0.149293	-0.411502	-0.516725		0.157527	0.0119459	0.0190294		292
293	0.751062	0.13043		0.327552	0.403015	0.317123		0.639073	0.579471		0.57544	0.597995	0.0356318		0.729138	0.309012		0.472783	0.503644	0.211756		0.519323	0.585254		0.196725	0.433767	0.207915		G	293	0	0.19498	0.100629	0.0307526		0.349605	0.671336	0.895082		293
294	0.142614	0.481186		0.265436	0.296412	0.171399		0.205039	0.170625		0.0565882	0.144084	0.0777029		0.113263	0.00940133		0.0196314	0.047432	0.0572406		0	0		0	0	0		A	294	0	-0.152328	-0.24898	-0.296412		0.233551	0.0754562	0.0401252		294
295	0.169045	0.529986		0.259443	0.319491	0.187814		0.112864	0.219817		0.094445	0.142375	0.067696		0.072153	0		0.0887981	0.0536504	0.0472021		0.0760975	0.0369374		0.0353425	0.0494591	0.0230833		G	295	0	-0.177116	-0.265841	-0.270032		0.199196	0.0761808	0.0688224		295
296	1.11453	1.33399		1.37309	1.27387	0.139368		0.717092	0.808972		0.513999	0.680021	0.15094		0.537439	0.411537		0.332239	0.427072	0.103478		0.533389	0.493414		0.0121628	0.346322	0.29008		U	296	0	-0.593849	-0.846798	-0.927548		0.00745529	0.00107478	0.0075326		296
297	0.279856	0.284623		0.56952	0.378	0.165879		0.73557	0.943923		1.11845	0.932649	0.191691		0.654823	0.846082		1.1375	0.879468	0.243063		0.774809	0.696915		0.991863	0.821196	0.152847		A	297	0	0.554649	0.501468	0.443196		0.019274	0.041903	0.0271963		297	Increase	Increase	Increase
298	0.0442951	0.189306		0.0641176	0.0992396	0.078627		0.143761	0.104353		0.122718	0.12361	0.0197189		0.101322	0.20487		0.154206	0.153466	0.0517777		0.0877173	0.0595298		0.0500054	0.0657508	0.0196105		C	298	0	0.0243709	0.0542266	-0.0334887		0.630049	0.37491	0.513686		298
299	0.207	0.890804		0.269819	0.455874	0.377967		0.224722	0.20155		0.21641	0.214227	0.0117391		0.259463	0.197528		0.16417	0.207054	0.0483552		0.120336	0.161179		0.0706455	0.117387	0.0453388		G	299	0	-0.241647	-0.248821	-0.338488		0.33045	0.321266	0.19838		299
300	0.680448	0.85879		0.459762	0.666333	0.199888		0.350067	0.216181		0.0200228	0.195424	0.165998		0.335827	0.111369		0.0667507	0.171316	0.144207		0.315161	0.267359		0	0.194173	0.169849		C	300	0	-0.47091	-0.495018	-0.47216		0.0348763	0.0253842	0.0356035		300
301	0.319908	0.113112		0.254579	0.2292	0.105708		0.13193	0.241192		0.117526	0.163549	0.0676248		0.0292103	0.304536		0	0.111249	0.168027		0.0682436	0.0993976		0	0.0558804	0.050839		C	301	0	-0.0656504	-0.117951	-0.173319		0.416111	0.361574	0.0626865		301
302	0.155364	0.229659		0.103533	0.162852	0.0633956		0.078438	0.113127		0.106346	0.0993034	0.0183853		0.100585	0.190668		0.0113411	0.100865	0.0896635		0.106731	0.158228		0	0.0883195	0.0807047		A	302	0	-0.0635485	-0.0619873	-0.0745324		0.170737	0.383572	0.276854		302
303	0.0837651	0.200644		0.279174	0.187861	0.0983294		0.157008	0.221074		0.312954	0.230345	0.0783857		0	0.173655		0.182073	0.118576	0.102776		0.180845	0.0769119		0.159446	0.139068	0.0548816		A	303	0	0.0424845	-0.0692849	-0.0487931		0.589852	0.446342	0.494692		303
304	0.404984	1.49267		0.484776	0.794144	0.606257		0.822202	0.620406		0.666745	0.703118	0.105701		0.415761	0.689695		0.839288	0.648248	0.214784		0.501794	0.560501		0.532951	0.531749	0.029372		A	304	0	-0.091026	-0.145896	-0.262395		0.810438	0.71444	0.495621		304
305	1.80523	2.32968		2.11023	2.08171	0.263387		2.37932	2.20773		2.96474	2.51726	0.396911		2.41882	3.04609		2.46308	2.64266	0.350077		2.42606	2.50462		1.94048	2.29039	0.305561		A	305	0	0.43555	0.560951	0.208675		0.188435	0.0908366	0.420926		305
306	2.9797	4.12041		2.89696	3.33236	0.683724		3.98074	3.66575		4.29951	3.982	0.316882		4.28036	4.44947		3.27206	4.00063	0.6366		4.7423	5.05518		4.29691	4.69813	0.381061		A	306	0	0.64964	0.668275	1.36577		0.209693	0.283077	0.0390797		306			Increase	background high reactivity
307	6.52645	8.4017		8.06498	7.66438	0.999749		10.7687	11.8192		10.8992	11.1624	0.57259		10.6115	11.1579		9.73441	10.5013	0.718134		11.5875	11.019		11.5088	11.3718	0.308008		U	307	0	3.498	2.8369	3.7074		0.00625961	0.0162407	0.00357085		307	Increase	Increase	Increase	background high reactivity
308	6.99968	7.90335		9.62761	8.17688	1.33515		10.8168	11.276		11.2053	11.0994	0.247214		12.8365	13.1509		10.3291	12.1055	1.54643		12.5695	14.6655		15.6461	14.2937	1.57163		U	308	0	2.92248	3.92861	6.11681		0.0203344	0.0290899	0.00680276		308	Increase	Increase	Increase	background high reactivity
309	3.29352	5.4517		6.33923	5.02815	1.56641		7.27673	7.73506		10.3991	8.47028	1.68602		4.56238	6.41966		11.4623	7.48145	3.5704		5.66882	6.06235		9.17982	6.97033	1.92356		U	309	0	3.44213	2.45329	1.94217		0.060645	0.337035	0.246579		309
310	8.60268	10.6687		11.6351	10.3022	1.54908		17.7528	15.9925		16.0239	16.5897	1.00733		15.216	14.6219		15.1213	14.9864	0.319216		15.0086	15.2866		17.3372	15.8774	1.27181		U	310	0	6.28755	4.68423	5.57527		0.00414509	0.00683988	0.00853541		310	Increase	Increase	Increase	background high reactivity
311	2.41573	2.58935		2.48419	2.49642	0.0874506		3.66695	3.35473		2.71278	3.24482	0.486485		2.844	3.61771		2.2114	2.89104	0.704338		2.79281	2.81648		1.06999	2.22643	1.00157		G	311	0	0.7484	0.394615	-0.269994		0.058644	0.390077	0.666026		311
312	1.5038	1.34896		1.30907	1.38728	0.102866		1.47927	1.22564		0.855463	1.18679	0.313714		0.912515	1.08451		0.594545	0.863857	0.248581		0.658115	0.908423		0.262385	0.609641	0.325736		A	312	0	-0.200484	-0.52342	-0.777636		0.352236	0.0280459	0.0169168		312
313	0.236981	0.729756		0.312143	0.426293	0.265479		0.263903	0.322762		0.121045	0.235903	0.103732		0.164962	0.351896		0.138742	0.218533	0.116237		0.188725	0.185319		0.0601403	0.144728	0.0732751		C	313	0	-0.19039	-0.20776	-0.281565		0.311674	0.282191	0.151301		313
314	0.468027	1.17074		0.432443	0.690403	0.416364		0.163852	0.182835		0	0.115562	0.100529		0	0		0	0	0		0	0		0	0	0		U	314	0	-0.574841	-0.690403	-0.690403		0.0807363	0.0453753	0.0453753		314
315	0	0.163826		0	0.0546087	0.094585		0	0		0	0	0		0	0		0	0	0		0	0		0.0623865	0.0207955	0.0360188		A	315	0	-0.0546087	-0.0546087	-0.0338132		0.373901	0.373901	0.593842		315
316	0	0		0	0	0		0	0		0.237515	0.0791715	0.137129		0	0		0.181875	0.060625	0.105006		0	0		0.134374	0.0447915	0.0775811		G	316	0	0.0791715	0.060625	0.0447915		0.373901	0.373901	0.373901		316
317	0	1.79674		0	0.598913	1.03735		0.0681901	0		0	0.02273	0.0393696		0.093112	0		0	0.0310373	0.0537582		0	0.0177969		0	0.00593231	0.0102751		C	317	0	-0.576183	-0.567875	-0.59298		0.390814	0.397304	0.378196		317
318	0.0252367	0		0	0.00841224	0.0145704		0.00345939	0		0	0.00115313	0.00199728		0.0887548	0.0201833		0	0.0363127	0.0465239		0	0		0.0472471	0.015749	0.0272781		G	318	0	-0.0072591	0.0279005	0.00733681		0.440775	0.377678	0.702197		318
319	0	0		0.214861	0.0716202	0.12405		0	0		0.16372	0.0545734	0.0945239		0	0.0733381		0.0698287	0.0477222	0.0413659		0	0		0.112432	0.0374775	0.0649129		G	319	0	-0.0170468	-0.023898	-0.0341427		0.859061	0.767423	0.69446		319
320	0	0		0.201666	0.0672219	0.116432		0.0198669	0.0780361		0.521728	0.206544	0.274503		0.0045864	0.0284706		0.43238	0.155146	0.240389		0	0		0.163548	0.054516	0.0944244		A	320	0	0.139322	0.0879237	-0.0127059		0.463734	0.599072	0.890387		320
321	0.226374	0		0	0.0754581	0.130697		0.197397	0		0	0.0657989	0.113967		0.454191	0.30473		0	0.252974	0.231477		0.152542	0.431217		0	0.194586	0.218661		G	321	0	-0.00965918	0.177516	0.119128		0.927781	0.31179	0.463388		321
322	0	0		0.253274	0.0844247	0.146228		0.518596	0		0.685736	0.401444	0.357564		0.141766	0		0.695756	0.279174	0.367668		0	0.25778		0.533657	0.263813	0.26688		G	322	0	0.317019	0.194749	0.179388		0.228256	0.441975	0.364975		322
323																													C	323	0	0	0	0		#DIV/0!	#DIV/0!	#DIV/0!		323
324																													U	324	0	0	0	0		#DIV/0!	#DIV/0!	#DIV/0!		324
325																													A	325	0	0	0	0		#DIV/0!	#DIV/0!	#DIV/0!		325
326																													G	326	0	0	0	0		#DIV/0!	#DIV/0!	#DIV/0!		326
327																													A	327	0	0	0	0		#DIV/0!	#DIV/0!	#DIV/0!		327
328																													A	328	0	0	0	0		#DIV/0!	#DIV/0!	#DIV/0!		328
329																													G	329	0	0	0	0		#DIV/0!	#DIV/0!	#DIV/0!		329
330																													G	330	0	0	0	0		#DIV/0!	#DIV/0!	#DIV/0!		330
331																													A	331	0	0	0	0		#DIV/0!	#DIV/0!	#DIV/0!		331
332																													G	332	0	0	0	0		#DIV/0!	#DIV/0!	#DIV/0!		332
333																													A	333	0	0	0	0		#DIV/0!	#DIV/0!	#DIV/0!		333
334																													G	334	0	0	0	0		#DIV/0!	#DIV/0!	#DIV/0!		334
335																													A	335	0	0	0	0		#DIV/0!	#DIV/0!	#DIV/0!		335
336																													G	336	0	0	0	0		#DIV/0!	#DIV/0!	#DIV/0!		336
337																													A	337	0	0	0	0		#DIV/0!	#DIV/0!	#DIV/0!		337
338																													U	338	0	0	0	0		#DIV/0!	#DIV/0!	#DIV/0!		338
339																													G	339	0	0	0	0		#DIV/0!	#DIV/0!	#DIV/0!		339
340																													G	340	0	0	0	0		#DIV/0!	#DIV/0!	#DIV/0!		340
341																													G	341	0	0	0	0		#DIV/0!	#DIV/0!	#DIV/0!		341
342																													U	342	0	0	0	0		#DIV/0!	#DIV/0!	#DIV/0!		342
343																													G	343	0	0	0	0		#DIV/0!	#DIV/0!	#DIV/0!		343
344																													C	344	0	0	0	0		#DIV/0!	#DIV/0!	#DIV/0!		344
345																													G	345	0	0	0	0		#DIV/0!	#DIV/0!	#DIV/0!		345
346																													A	346	0	0	0	0		#DIV/0!	#DIV/0!	#DIV/0!		346
347																													G	347	0	0	0	0		#DIV/0!	#DIV/0!	#DIV/0!		347
348																													A	348	0	0	0	0		#DIV/0!	#DIV/0!	#DIV/0!		348
349																													G	349	0	0	0	0		#DIV/0!	#DIV/0!	#DIV/0!		349
350																													C	350	0	0	0	0		#DIV/0!	#DIV/0!	#DIV/0!		350
351																													G	351	0	0	0	0		#DIV/0!	#DIV/0!	#DIV/0!		351
352																													U	352	0	0	0	0		#DIV/0!	#DIV/0!	#DIV/0!		352
353																													C	353	0	0	0	0		#DIV/0!	#DIV/0!	#DIV/0!		353
354																													G	354	0	0	0	0		#DIV/0!	#DIV/0!	#DIV/0!		354
355																													G	355	0	0	0	0		#DIV/0!	#DIV/0!	#DIV/0!		355
356																													U	356	0	0	0	0		#DIV/0!	#DIV/0!	#DIV/0!		356
357																													A	357	0	0	0	0		#DIV/0!	#DIV/0!	#DIV/0!		357

## Sheet: INIBD-SHAPE
	BG:RNAalone							1INIBD:1RNA							2INIBD:1RNA							3INIBD:1RNA										Difference				T-Tests					Significant			Note
nt	T1	T2	T3	T4	Average	STDev		T1	T2	T3	T4	Average	STDev		T1	T2	T3	T4	Average	STDev		T1	T2	T3	T4	Average	STDev			nt	BG-BG	1:1-BG	2:1-BG	3:1-BG		1:1-BG	2:1-BG	3:1-BG		nt	1:1-BG	2:1-BG	3:1-BG
1																													G	1	0	0	0	0		#DIV/0!	#DIV/0!	#DIV/0!		1
2																													G	2	0	0	0	0		#DIV/0!	#DIV/0!	#DIV/0!		2
3																													G	3	0	0	0	0		#DIV/0!	#DIV/0!	#DIV/0!		3
4																													U	4	0	0	0	0		#DIV/0!	#DIV/0!	#DIV/0!		4
5																													C	5	0	0	0	0		#DIV/0!	#DIV/0!	#DIV/0!		5
6																													U	6	0	0	0	0		#DIV/0!	#DIV/0!	#DIV/0!		6
7																													C	7	0	0	0	0		#DIV/0!	#DIV/0!	#DIV/0!		7
8																													U	8	0	0	0	0		#DIV/0!	#DIV/0!	#DIV/0!		8
9																													C	9	0	0	0	0		#DIV/0!	#DIV/0!	#DIV/0!		9
10																													U	10	0	0	0	0		#DIV/0!	#DIV/0!	#DIV/0!		10
11																													G	11	0	0	0	0		#DIV/0!	#DIV/0!	#DIV/0!		11
12																													G	12	0	0	0	0		#DIV/0!	#DIV/0!	#DIV/0!		12
13	0	0.142368	0	0.188261	0.0826572	0.0972658		0	0.0894671	0	0.113332	0.0506999	0.0593484		0	0	0	0	0	0		0	0	0	0	0	0		U	13	0	-0.0319573	-0.0826572	-0.0826572		0.595151	0.140114	0.140114		13
14	0	0	0	0	0	0		0.126328	0	0	0	0.0315821	0.0631642		0	0	0	0	0	0		0	0	0	0	0	0		U	14	0	0.0315821	0	0		0.355918	#DIV/0!	#DIV/0!		14
15	0	0	0.0432126	0	0.0108031	0.0216063		0.0378004	0	0	0	0.00945011	0.0189002		0.00135933	0	0	0	0.000339832	0.000679664		0.017218	0	0	0	0.0043045	0.00860899		A	15	0	-0.00135304	-0.0104633	-0.00649864		0.927966	0.370398	0.596505		15
16	0.30791	0.559742	0.476697	0.0213062	0.341414	0.237739		0.058356	0.738254	0.14778	0.346094	0.322621	0.302052		0.5703	0.511406	0.113524	0	0.298807	0.284325		1.03529	0.426106	0.585779	0	0.511795	0.427708		G	16	0	-0.018793	-0.0426064	0.170381		0.925291	0.825793	0.512258		16
17	1.44642	1.5763	1.62291	1.70339	1.58726	0.107566		2.56286	1.91694	3.10042	1.82189	2.35053	0.598575		2.25409	2.57495	2.9037	2.91863	2.66284	0.3153		1.73318	2.39609	2.31507	2.1219	2.14156	0.295552		A	17	0	0.763268	1.07558	0.554301		0.0458984	0.000653905	0.0124464		17	Increase	Increase	Increase	background high reactivity
18	0	0.0955946	0.183841	0.074899	0.0885837	0.0756252		0.101103	0.131729	0.210627	0.0580379	0.125374	0.0643731		0.216869	0.177158	0.127451	0.136214	0.164423	0.0411318		0.219759	0.106144	0.154751	0.065053	0.136427	0.0665616		C	18	0	0.0367906	0.0758392	0.0478428		0.486726	0.128554	0.378896		18
19	0	0.0753382	0	0.140476	0.0539537	0.0677384		0	0	0	0.11597	0.0289926	0.0579852		0	0	0	0	0	0		0.0224492	0	0	0	0.0056123	0.0112246		C	19	0	-0.0249611	-0.0539537	-0.0483414		0.595834	0.162268	0.208749		19
20	0	0	0	0.00317422	0.000793555	0.00158711		0.0435237	0	0.114231	0	0.0394388	0.053918		0	0.0571862	0.043164	0.0524449	0.0381988	0.0261233		0.00852125	0	0	0.00223207	0.00268833	0.00402846		A	20	0	0.0386452	0.0374052	0.00189477		0.201876	0.0288592	0.415112		20
21	0	0.0784792	0.0549611	0.11509	0.0621325	0.0482478		0	0	0	0.128599	0.0321498	0.0642996		0	0	0	0	0	0		0.0534649	0	0	0.0326639	0.0215322	0.0262734		G	21	0	-0.0299827	-0.0621325	-0.0406003		0.48389	0.0420196	0.18987		21
22	0.0566863	0.471552	0.427442	0.442939	0.349655	0.196165		0.210796	0.311063	0.320019	0.415487	0.314341	0.0836561		0.125073	0.154076	0.0446055	0.18639	0.127536	0.0606951		0.270089	0.141945	0.238735	0.228469	0.21981	0.0548457		A	22	0	-0.0353138	-0.222119	-0.129845		0.751767	0.0737282	0.249473		22
23	0	0.722252	0.651714	1.20376	0.644431	0.494721		0.323019	0.851844	0.275369	1.16367	0.653475	0.428878		0.121415	0.283143	0	0.483477	0.222009	0.209372		0.396624	0.311746	0.403718	0.589208	0.425324	0.116974		U	23	0	0.00904351	-0.422422	-0.219107		0.978857	0.166855	0.42179		23
24	0	0.970731	0.947137	1.50016	0.854507	0.624269		0.351641	0.933309	0	1.05835	0.585825	0.497346		0	0	0	0.134361	0.0335902	0.0671805		0.259319	0.121571	0.292615	0.418897	0.273101	0.122187		C	24	0	-0.268682	-0.820917	-0.581406		0.525857	0.0398572	0.117314		24		Decrease
25	0	0	0	0.248038	0.0620095	0.124019		1.77364	0	0.489158	0	0.565701	0.83766		0.0152869	0	0	0.478776	0.123516	0.23695		0	0.280667	0	0.361102	0.160442	0.188151		U	25	0	0.503691	0.0615062	0.0984328		0.279122	0.661743	0.415922		25
26	0.262528	0	0.00264568	0.122182	0.096839	0.124292		0.402521	0	0.125104	0.288205	0.203958	0.177334		0.42946	0.00939031	0.148639	0.410112	0.249401	0.204945		0.358925	0.126535	0.113365	0.205196	0.201005	0.112817		G	26	0	0.107119	0.152561	0.104166		0.360718	0.250118	0.26088		26
27	0	0.0589929	0	0.262027	0.0802551	0.124332		0.303512	0	0.0438624	0.421034	0.192102	0.20306		0.0478452	0	0	0.0341874	0.0205081	0.0243283		0.0141337	0	0	0.0723031	0.0216092	0.0344464		A	27	0	0.111847	-0.0597469	-0.0586459		0.383741	0.381989	0.398327		27
28	0	0	0.0950758	0.15175	0.0617065	0.074915		0	0	0	0.11206	0.0280149	0.0560298		0	0	0	0.0453182	0.0113295	0.0226591		0.00461627	0	0	0.0125149	0.00428279	0.00590376		G	28	0	-0.0336916	-0.0503769	-0.0574237		0.498433	0.24541	0.177301		28
29	0	0.0483044	0.0903625	0.158528	0.0742988	0.0672029		0	0.0365093	0	0.303073	0.0848956	0.146466		0	0	0	0	0	0		0.0432682	0	0	0	0.010817	0.0216341		C	29	0	0.0105968	-0.0742988	-0.0634818		0.899666	0.069031	0.122228		29
30	0	0.393226	1.07277	0.862943	0.582234	0.48102		0	0.721262	0	1.67584	0.599276	0.794174		0	0	0	0	0	0		0.599476	0.00603232	0.0721906	0.343119	0.255204	0.271927		C	30	0	0.017042	-0.582234	-0.32703		0.971908	0.0518045	0.281303		30
31	1.79029	0.660814	0	0.948906	0.850001	0.742117		4.57531	1.28465	3.4644	1.24244	2.6417	1.65481		2.78572	1.8979	1.21476	2.90377	2.20054	0.795889		2.2182	2.34824	0.851904	1.9967	1.85376	0.683489		U	31	0	1.7917	1.35054	1.00376		0.0955715	0.0476662	0.093743		31		Increase
32	1.76424	1.53745	1.15386	1.7249	1.54511	0.278972		2.80442	2.65504	2.92607	2.62158	2.75178	0.140782		3.53728	3.22814	3.71694	3.93062	3.60324	0.2973		3.82874	3.21697	3.46916	2.87647	3.34783	0.4022		G	32	0	1.20667	2.05813	1.80272		0.000247257	5.48319e-05	0.000320796		32	Increase	Increase	Increase
33	0.892009	0.65134	0.481562	0.814429	0.709835	0.182262		1.91972	0.848192	2.46229	1.17542	1.60141	0.728296		1.71792	1.75153	2.42821	2.79576	2.17336	0.528426		1.48595	1.77081	1.75495	1.82892	1.71016	0.152818		G	33	0	0.89157	1.46352	1.00032		0.0551336	0.00194503	0.00015389		33		Increase	Increase	poor dose-dependence
34	0	1.33899	2.07736	1.18303	1.14984	0.860096		0	1.82803	0.605185	2.14129	1.14363	1.01021		0.992097	1.19736	1.04322	0.860441	1.02328	0.139274		1.65576	1.18905	1.78068	0.995202	1.40518	0.373537		G	34	0	-0.00621478	-0.126562	0.255333		0.992829	0.781204	0.605668		34
35	2.16147	0.748223	0.126277	1.79767	1.20841	0.937788		4.78572	1.5918	4.2307	1.76777	3.094	1.6502		3.49089	2.83759	3.49589	3.72845	3.38821	0.383443		2.34492	3.26988	2.58788	2.979	2.79542	0.410214		A	35	0	1.88559	2.1798	1.58701		0.0941245	0.0050761	0.0210925		35		Increase	Increase	poor dose-dependence
36	0.227395	0.123912	0.139429	0.209162	0.174974	0.0509493		0.21363	0.19209	0.433144	0.20996	0.262206	0.114346		0.445847	0.259124	0.46327	0.458019	0.406565	0.0985645		0.417398	0.310823	0.402829	0.287661	0.354678	0.0649795		G	36	0	0.0872314	0.23159	0.179703		0.212855	0.00584897	0.00480878		36
37	0.131992	0.0264759	0.0934544	0.0168907	0.0672032	0.0550053		0.107085	0.123306	0.172596	0.0892345	0.123055	0.0358386		0.303709	0.21357	0.275968	0.156554	0.23745	0.0657985		0.286879	0.164852	0.264848	0.0715084	0.197022	0.0991016		C	37	0	0.0558522	0.170247	0.129819		0.13975	0.00736492	0.061883		37
38	0	0	0.063978	0	0.0159945	0.031989		0	0	0	0.0235945	0.00589861	0.0117972		0	0	0.0198181	0	0.00495452	0.00990903		0	0	0.01675	0	0.0041875	0.00837501		U	38	0	-0.0100959	-0.01104	-0.011807		0.575325	0.534157	0.501974		38
39	0	0	0	0	0	0		0	0	0	0	0	0		0	0	0	0	0	0		0	0	0	0	0	0		C	39	0	0	0	0		#DIV/0!	#DIV/0!	#DIV/0!		39
40	0	0	0.0421129	0.0960165	0.0345324	0.0455439		0	0	0	0.0762826	0.0190707	0.0381413		0	0	0	0	0	0		0	0	0	0	0	0		U	40	0	-0.0154617	-0.0345324	-0.0345324		0.621324	0.180195	0.180195		40
41	0	0	0	0.0309319	0.00773298	0.015466		0.244939	0	0	0	0.0612347	0.122469		0	0	0	0	0	0		0	0	0	0	0	0		C	41	0	0.0535018	-0.00773298	-0.00773298		0.419345	0.355918	0.355918		41
42	0	0	0	0	0	0		0	0	0	0	0	0		0	0	0	0	0	0		0	0	0	0	0	0		U	42	0	0	0	0		#DIV/0!	#DIV/0!	#DIV/0!		42
43	0	0	0	0.0815822	0.0203956	0.0407911		0	0	0	0.117706	0.0294264	0.0588528		0	0	0	0.0532588	0.0133147	0.0266294		0	0	0	0	0	0		G	43	0	0.00903083	-0.00708086	-0.0203956		0.809279	0.781058	0.355918		43
44	0	0.040814	0	0	0.0102035	0.020407		0	0.00187853	0	0.0932724	0.0237877	0.0463316		0	0.0242044	0	0	0.00605111	0.0121022		0	0.00722341	0	0	0.00180585	0.0036117		G	44	0	0.0135842	-0.00415239	-0.00839765		0.610819	0.738274	0.44864		44
45	0	0.0453058	0	0	0.0113264	0.0226529		0.0195772	0.0229904	0	0.0392457	0.0204533	0.016111		0	0.0535694	0.0127065	0	0.016569	0.0253838		0.0356236	0.0267897	0	0	0.0156033	0.0183746		C	45	0	0.00912689	0.00524253	0.00427689		0.535757	0.76836	0.779204		45
46	0	0	0	0	0	0		0	0	0	0.108083	0.0270207	0.0540415		0	0	0	0	0	0		0	0	0	0	0	0		U	46	0	0.0270207	0	0		0.355918	#DIV/0!	#DIV/0!		46
47	0	0.00368031	0.116146	0	0.0299565	0.0574856		0.0202802	0.0124815	0.10546	0.0558053	0.0485067	0.0423929		0	0	0.0331311	0	0.00828278	0.0165656		0.0593561	0.0135882	0.0460048	0.0361647	0.0387784	0.0192963		A	47	0	0.0185502	-0.0216737	0.00882196		0.622064	0.495986	0.780869		47
48	0	0	0.133835	0	0.0334587	0.0669175		0	0.00448049	0.0160642	0.118316	0.0347152	0.0561434		0	0.0558248	0.0731895	0	0.0322536	0.0379119		0.0557292	0.018345	0	0.0275208	0.0253988	0.0232328		A	48	0	0.00125646	-0.00120516	-0.00805998		0.977982	0.976016	0.827538		48
49	0	0	0.0412046	0	0.0103012	0.0206023		0	0	0	0.158325	0.0395813	0.0791627		0	0	0	0.00302138	0.000755344	0.00151069		0.020491	0	0	0.0475848	0.017019	0.0225508		C	49	0	0.0292802	-0.00954581	0.0067178		0.500952	0.39104	0.675438		49
50	0	0	0	0	0	0		0.095821	0	0	0	0.0239553	0.0479105		0	0	0	0	0	0		0	0	0	0	0	0		U	50	0	0.0239553	0	0		0.355918	#DIV/0!	#DIV/0!		50
51	0	0	0.0529491	0	0.0132373	0.0264746		0.0715084	0	0.07624	0.00628748	0.038509	0.0409624		0	0	0	0	0	0		0	0	0	0	0	0		A	51	0	0.0252717	-0.0132373	-0.0132373		0.340013	0.355918	0.355918		51
52	0	0	0	0	0	0		0.0631568	0	0.0119643	0	0.0187803	0.0301172		0	0	0.0228624	0	0.00571559	0.0114312		0	0	0.0174945	0	0.00437363	0.00874725		G	52	0	0.0187803	0.00571559	0.00437363		0.258817	0.355918	0.355918		52
53	0	0	0	0.0195537	0.00488844	0.00977687		0.0390909	0	0	0.0177859	0.0142192	0.0185804		0	0.0394297	0	0.158025	0.0493638	0.0747877		0	0	0	0.0667023	0.0166756	0.0333511		G	53	0	0.00933075	0.0444754	0.0117871		0.408315	0.282903	0.522863		53
54	0	0	0	0.0344543	0.00861357	0.0172271		0.0211621	0	0.0123484	0.0428374	0.019087	0.0180565		0	0	0	0.23192	0.0579801	0.11596		0	0	0	0.0019466	0.000486649	0.000973298		G	54	0	0.0104734	0.0493665	-0.00812692		0.43344	0.431961	0.382557		54
55	0	0.0740242	0	0.0615632	0.0338969	0.0394699		0.0124565	0.0978623	0.0280312	0.0412788	0.0449072	0.0372167		0	0.125961	0.0163026	0.201352	0.085904	0.0951433		0	0.0247549	0	0.0854178	0.0275432	0.0403092		A	55	0	0.0110103	0.0520071	-0.00635369		0.698883	0.351568	0.829264		55
56	0	0	0	0.0655219	0.0163805	0.0327609		0.0454199	0	0	0.0348768	0.0200742	0.0235759		0	0	0.0595893	0.392729	0.11308	0.188537		0	0	0	0.0856493	0.0214123	0.0428247		A	56	0	0.00369371	0.0966992	0.00503187		0.860804	0.351195	0.858089		56
57	0.0296453	0	0	0.0798841	0.0273824	0.0376879		0.0525403	0	0	0.047739	0.0250698	0.0290144		0.00545321	0	0	0.139857	0.0363277	0.0690677		0	0	0	0.0822003	0.0205501	0.0411002		C	57	0	-0.00231252	0.00894531	-0.00683227		0.925702	0.827677	0.814589		57
58	0	0	0	0	0	0		0.492899	0	0	0	0.123225	0.24645		0	0	0	0	0	0		0	0	0.521446	0	0.130361	0.260723		C	58	0	0.123225	0	0.130361		0.355918	#DIV/0!	0.355918		58
59	0	0	0	0	0	0		0	0	0	0.0337952	0.0084488	0.0168976		0	0	0	0	0	0		0	0	0	0.00910518	0.00227629	0.00455259		C	59	0	0.0084488	0	0.00227629		0.355918	#DIV/0!	0.355918		59
60	0.02482	0	0	0.0286	0.013355	0.015498		0.237154	0	0.2771	0	0.128564	0.149345		0.0447521	0	0.132897	0.340004	0.129413	0.15086		0.0201553	0.0641988	0.105937	0.206144	0.099109	0.0794892		A	60	0	0.115209	0.116058	0.085754		0.17578	0.176752	0.0785273		60
61	0	0	0	0.088537	0.0221343	0.0442685		0.0615987	0.0167963	0	0.198685	0.0692701	0.0901092		0.0685312	0	0	0.102218	0.0426873	0.0511737		0.246721	0.0763081	0.199615	0.126765	0.162352	0.0756672		C	61	0	0.0471358	0.0205531	0.140218		0.383977	0.565785	0.018625		61
62	0	0	0	0.391084	0.097771	0.195542		0.252897	0	0	0.476436	0.182333	0.229468		0.135365	0	0	0.267996	0.10084	0.128414		0.500848	0.334126	0.382532	0.478786	0.424073	0.0789599		U	62	0	0.0845622	0.00306917	0.326302		0.595128	0.979918	0.0212616		62			Increase	poor dose-dependence
63	0	0.0173333	0	0.473558	0.122723	0.234033		0.316359	0	0.118969	0.215634	0.16274	0.13515		0.0543581	0	0.027782	0.616442	0.174645	0.295366		0.241201	0.176913	0.269862	0.400174	0.272038	0.0938494		G	63	0	0.0400177	0.0519227	0.149315		0.777099	0.792127	0.281064		63
64	0	0	0	0.145552	0.0363879	0.0727758		0	0	0	0.0994675	0.0248669	0.0497338		0	0	0	0	0	0		0.0575182	0.0043834	0.0111242	0.0775594	0.0376463	0.0355799		C	64	0	-0.011521	-0.0363879	0.00125841		0.802521	0.355918	0.976222		64
65	0	0	0	0.65798	0.164495	0.32899		0.0266735	0	0	0.248515	0.0687972	0.12047		0	0	0	0.305736	0.0764341	0.152868		0.453849	0.0184555	0	0.380329	0.213158	0.237504		U	65	0	-0.0956979	-0.088061	0.0486633		0.604568	0.644547	0.818422		65
66	0	0	0	0.511655	0.127914	0.255828		0.0252433	0	0	0.0954036	0.0301617	0.045093		0	0	0	0	0	0		0	0	0.238989	0.280692	0.12992	0.150982		U	66	0	-0.0977521	-0.127914	0.00200651		0.480164	0.355918	0.98966		66
67	0.0982119	0	0.00472206	0.153136	0.0640176	0.0746673		0.440846	0.0426496	0.42967	0.10181	0.253744	0.211031		0.403026	0.23757	0.569982	0.803577	0.503539	0.241716		0.380507	0.435637	0.579601	0.580499	0.494061	0.101811		A	67	0	0.189727	0.439521	0.430043		0.140987	0.0132282	0.000490617		67		Increase	Increase
68	0.0669113	0.0289637	0.0152749	0.101366	0.0531289	0.0388742		0.3221	0.132896	0.202702	0.0433115	0.175252	0.117644		0.369013	0.112029	0.274755	0.360245	0.279011	0.119164		0.547953	0.377002	0.627029	0.386336	0.48458	0.123198		A	68	0	0.122124	0.225882	0.431451		0.0961744	0.0113098	0.000545436		68			Increase
69	0	0	0	0.0276736	0.0069184	0.0138368		0.33625	0	0.238019	0	0.143567	0.170559		0.0679716	0.0976852	0.199823	0.230444	0.148981	0.0783472		0.081785	0.125938	0.182535	0.131592	0.130463	0.0412424		G	69	0	0.136649	0.142062	0.123544		0.161353	0.0117669	0.00128338		69
70	0	0.00530125	0.123299	0.0612521	0.0474631	0.0576529		0	0	0	0.116126	0.0290315	0.058063		0	0.0266135	0	0.0864321	0.0282614	0.0407593		0	0	0.0516393	0.0541319	0.0264428	0.0305505		C	70	0	-0.0184316	-0.0192017	-0.0210203		0.668159	0.606107	0.543195		70
71	0	0	0	0.0497886	0.0124472	0.0248943		0.0208732	0	0	0	0.00521829	0.0104366		0	0	0	0	0	0		0	0	0	0	0	0		C	71	0	-0.00722886	-0.0124472	-0.0124472		0.611496	0.355918	0.355918		71
72	0	0	0	0	0	0		0	0	0	0	0	0		0	0	0	0	0	0		0	0	0	0	0	0		U	72	0	0	0	0		#DIV/0!	#DIV/0!	#DIV/0!		72
73	0	0	0	0.350489	0.0876223	0.175245		0	0	0	0.0467479	0.011687	0.0233739		0	0	0	0	0	0		0	0	0.238967	0	0.0597418	0.119484		C	73	0	-0.0759353	-0.0876223	-0.0278804		0.423318	0.355918	0.801424		73
74	0.147341	0.153116	0.438801	0.329971	0.267307	0.142324		0.136689	0.057454	0.205377	0.549203	0.237181	0.216617		0.415101	0.108368	0.210592	0.255665	0.247431	0.127641		0.647189	0.348052	0.667621	0.489725	0.538147	0.149593		A	74	0	-0.0301268	-0.0198761	0.270839		0.8239	0.842158	0.0394069		74
75	0.121168	0	0	1.09496	0.304032	0.530371		0.294386	0	0	0.740776	0.25879	0.35001		0.0733504	0	0	0.074771	0.0370303	0.0427629		0.28511	0.160288	0.206132	0.574942	0.306618	0.186163		A	75	0	-0.0452419	-0.267002	0.00258541		0.891431	0.354317	0.992958		75
76	0.221382	0.0453264	0	0.334406	0.150278	0.155517		0.670058	0.070482	0.848292	0.12406	0.428223	0.389631		0.278874	0.377062	0.277761	0.849891	0.445897	0.273323		0.202504	0.427758	0.134387	0.642087	0.351684	0.230647		U	76	0	0.277945	0.295618	0.201406		0.233376	0.109138	0.19777		76
77	1.55353	0.748358	1.03587	0.980925	1.07967	0.339596		1.27112	0.848718	1.29578	1.01575	1.10784	0.214169		1.60949	0.909052	1.42388	1.41438	1.3392	0.300505		1.3182	1.12072	1.42142	1.19916	1.26487	0.132222		A	77	0	0.0281707	0.259531	0.185203		0.892991	0.295948	0.348659		77
78	0.85245	0.493343	0.661045	0.756357	0.690799	0.153083		0.853969	0.794402	0.930427	0.765927	0.836181	0.0727551		1.24584	0.780194	0.862784	0.840924	0.932435	0.211836		1.39191	1.10549	1.23809	0.993064	1.18214	0.172005		A	78	0	0.145382	0.241636	0.491338		0.137074	0.113938	0.00527665		78			Increase
79	0.564664	0.627146	1.04092	0.583417	0.704036	0.226109		0.756588	0.759795	1.18486	1.01598	0.929306	0.209274		1.43806	1.4598	1.26469	1.33234	1.37372	0.0915606		1.4041	1.12742	1.75141	1.2235	1.3766	0.274935		A	79	0	0.22527	0.669687	0.672568		0.193964	0.00152834	0.00919336		79		Increase	Increase
80	0.251554	0.0615214	0.299179	0.369187	0.24536	0.131738		0.510854	0.134177	0.771605	0.424742	0.460345	0.262734		0.322338	0.34733	0.87995	0.934831	0.621112	0.331481		0.222997	0.435239	0.398353	0.575165	0.407938	0.14492		G	80	0	0.214985	0.375752	0.162578		0.193814	0.0797214	0.147933		80
81	0	0.041108	0.135439	0.219352	0.0989747	0.0982598		0	0.1023	0.0222139	0.361057	0.121393	0.165707		0	0	0	0.337374	0.0843436	0.168687		0.123692	0.0789627	0.0679778	0.342564	0.153299	0.128457		C	81	0	0.0224181	-0.0146312	0.0543244		0.823703	0.885759	0.526718		81
82	0	0	0.0633624	0.18508	0.0621107	0.0872516		0.849606	0	0.900455	0.0974652	0.461882	0.47917		0.385583	0.212952	0.679599	1.07012	0.587064	0.375261		0.113527	0.213833	0.143814	0.598783	0.267489	0.224822		U	82	0	0.399771	0.524953	0.205379		0.15178	0.0344084	0.13941		82		Increase
83	0	0.0665908	0	0.904497	0.242772	0.442265		0.204908	0	0	0.920241	0.281287	0.436784		0.241922	0	0	0.191671	0.108398	0.126838		0.691803	0.188284	0.0279612	1.05745	0.491374	0.471602		U	83	0	0.0385154	-0.134374	0.248602		0.905422	0.580425	0.471054		83
84	0.505312	0.374803	0.717952	0.759593	0.589415	0.181305		0.28153	0.593274	0.6438	0.846366	0.591243	0.233649		0.707431	0.70238	1.02234	1.07064	0.875699	0.19821		0.923143	0.823393	0.881412	1.02234	0.912573	0.0838352		G	84	0	0.00182744	0.286284	0.323157		0.99054	0.0770506	0.0177842		84			Increase
85	0	0.50743	0.261812	0.038603	0.201961	0.234071		0	0.246841	0	0.141153	0.0969984	0.120027		0	0	0	0	0	0		0	0.173707	0	0.158298	0.0830013	0.0960478		C	85	0	-0.104963	-0.201961	-0.11896		0.455262	0.135167	0.383334		85
86	0	0.10422	0	0.360514	0.116184	0.170135		0	0	0	0.432485	0.108121	0.216243		0	0	0	0	0	0		0.058679	0	0	0.0128052	0.017871	0.0278669		C	86	0	-0.00806217	-0.116184	-0.0983125		0.955172	0.220988	0.297548		86
87	0	0	0	0.169529	0.0423823	0.0847647		0	0	0	0	0	0		0	0	0	0	0	0		0	0	0	0.197829	0.0494571	0.0989143		U	87	0	-0.0423823	-0.0423823	0.0070748		0.355918	0.355918	0.917044		87
88	0	0	0	0.250975	0.0627437	0.125487		0	0	0	0.084129	0.0210322	0.0420645		0	0	0	0	0	0		0.180291	0	0	0	0.0450728	0.0901456		U	88	0	-0.0417115	-0.0627437	-0.0176709		0.55172	0.355918	0.826672		88
89	0.651982	0.345362	0.290277	0.822744	0.527591	0.253057		0.805135	0.175148	0.0665323	0.671124	0.429485	0.363283		0.551293	0.233879	0.207778	0.76769	0.44016	0.26844		0.609939	0.444921	0.477215	0.712664	0.561185	0.123681		G	89	0	-0.0981065	-0.0874315	0.0335933		0.673164	0.652261	0.819405		89
90	0.128965	0.136103	0.391128	0.140302	0.199125	0.128088		0.506017	0.0643106	0.363483	0.129602	0.265853	0.205259		0.223265	0.110973	0.529551	0.55109	0.35372	0.220466		0.173156	0.362624	0.324087	0.391462	0.312832	0.0971219		A	90	0	0.0667283	0.154595	0.113708		0.601148	0.270845	0.206881		90
91	0	0.634692	1.68162	0.824776	0.785273	0.693862		0	0.622209	0	1.11459	0.434199	0.540164		0	0.0315132	0.234091	0.275339	0.135236	0.139581		0.398338	0.225068	0.740713	0.527458	0.472894	0.217317		G	91	0	-0.351075	-0.650037	-0.312379		0.455014	0.115878	0.423199		91
92	0.760924	0	0	0.216128	0.244263	0.359193		1.01954	0	1.01896	0	0.509624	0.588463		0.914249	0.243386	0.447626	0.990944	0.649051	0.361643		0.308586	0.760059	0	0.856678	0.481331	0.40004		U	92	0	0.265361	0.404788	0.237068		0.470628	0.163317	0.411769		92
93	0.0893362	0.215817	0.150657	0.106789	0.14065	0.0563615		1.78815	0	0.342724	0	0.532718	0.852405		0.19107	0.180656	0.118631	0.458483	0.23721	0.150942		0.205085	0.185658	0.0945165	0.174117	0.164844	0.0485954		G	93	0	0.392069	0.0965603	0.0241946		0.394068	0.27587	0.539628		93
94	0	0.197492	0.338458	0.258871	0.198705	0.144495		0	0	0.0359457	0.179326	0.0538179	0.0853705		0.0690264	0	0.00649747	0.174843	0.0625917	0.0810473		0.115207	0.121451	0.186431	0.150078	0.143292	0.0325209		C	94	0	-0.144887	-0.136114	-0.0554134		0.134987	0.151454	0.482581		94
95	0	0.0901453	0.469018	0.580191	0.284839	0.282957			0	0	0.439021	0.14634	0.253469		0	0	0	0	0	0		0	0	0	0	0	0		U	95	0	-0.138498	-0.284839	-0.284839		0.533846	0.0907386	0.0907386		95
96	0.134181	0	0	0	0.0335452	0.0670903			0	0	0	0	0		0.00963834	0	0	0.0020549	0.00292331	0.00458029		0	0.0185103	0.467958	0.00467261	0.122785	0.230249		C	96	0	-0.0335452	-0.0306219	0.08924		0.436588	0.397546	0.484864		96
97	0.330225	0.252866	0.372783	0.174815	0.282672	0.0873743			0.367312	0.498797	0.636031	0.500713	0.13437		0.505876	0.216806	0.636986	0.619888	0.494889	0.194308		0.474999	0.4301	0.715921	0.584867	0.551472	0.12746		A	97	0	0.218041	0.212217	0.2688		0.0466575	0.0934326	0.0131605		97
98	0.192897	0.235558	0.219976	0.21977	0.21705	0.0177187			0.2166	0	0.480812	0.23247	0.240798		0.45957	0.0807623	0.34235	0.214029	0.274178	0.163346		0.550898	0.449134	0.74349	0.420264	0.540946	0.146192		A	98	0	0.0154201	0.0571276	0.323896		0.900105	0.512829	0.00457376		98			Increase
99	0.235726	0.14795	0.128523	0.0690426	0.14531	0.0689941			0.173995	0.461799	0.224401	0.286732	0.153694		0.340555	0.199833	0.536542	0.423628	0.37514	0.14181		0.276965	0.37793	0.489318	0.330578	0.368698	0.0903741		A	99	0	0.141421	0.229829	0.223388		0.155939	0.0268153	0.00771785		99
100	0	0.353064	0.255911	0.0915464	0.17513	0.159			0.211132	0.231234	0.210341	0.217569	0.0118409		0.105277	0.182078	0.16911	0.273855	0.18258	0.069495		0.309699	0.340853	0.480479	0.41088	0.385478	0.0761671		G	100	0	0.0424383	0.00744939	0.210347		0.67133	0.934371	0.0543056		100
101	0.282467	0.229128	0	0.375097	0.221673	0.159613			0.14045	0	0.420099	0.18685	0.213859		0.476939	0.249687	0	0.356158	0.270696	0.202943		0.563003	0.536627	0.951521	0.518044	0.642299	0.206972		U	101	0	-0.0348234	0.0490231	0.420626		0.813403	0.717214	0.0181684		101			Increase
102	0.394402	0.227507	0.349096	0.526856	0.374465	0.12364			0.205728	0.370452	0.791246	0.455809	0.301947		0.408677	0.370686	0.579459	0.800581	0.539851	0.196106		0.448084	0.488472	0.700327	0.808283	0.611292	0.171711		A	102	0	0.0813436	0.165385	0.236826		0.639266	0.203541	0.0664839		102
103	0.0994389	0.484216	0.258534	0.411983	0.313543	0.170964			0.177945	0.692326	0.428925	0.433065	0.257216		0.180882	0.332473	0.538872	1.12312	0.543837	0.41312		0.328884	0.437722	0.486854	0.853593	0.526763	0.227666		G	103	0	0.119522	0.230294	0.21322		0.489215	0.342655	0.184834		103
104	0	0.0905961	0.193092	0.179155	0.115711	0.0895038			0	0.462079	0.0980596	0.186713	0.243462		0	0	0	0	0	0		0	0.0830094	0	0.205565	0.0721435	0.0971745		U	104	0	0.0710019	-0.115711	-0.0435673		0.605659	0.0414559	0.534026		104
105	0	0.376124	1.21483	0.951725	0.635669	0.549774			0.309704	1.2125	0.761221	0.761141	0.451397		0	0.486179	1.20622	1.16165	0.713513	0.57861		0.0135734	0.522203	0.707789	1.16388	0.601862	0.475926		G	105	0	0.125472	0.0778435	-0.0338075		0.761603	0.851784	0.928942		105
106	0.226142	0	0	0.274685	0.125207	0.145928			0	0.374608	0	0.124869	0.21628		0.00972042	0	0.153847	0.44244	0.151502	0.206321		0	0	0	0.161152	0.040288	0.080576		U	106	0	-0.000337493	0.0262949	-0.0849188		0.998109	0.842034	0.347586		106
107	0.384205	0.112649	0.664906	0.66275	0.456128	0.264217			0	0.69938	0.3385	0.34596	0.34975		0.28985	0.369313	0.883777	0.715739	0.564669	0.281864		0.212934	0.312674	0.368656	0.718799	0.403266	0.219994		G	107	0	-0.110168	0.108542	-0.052862		0.652388	0.594537	0.768854		107
108	0.480184	0.0106257	0	0.255703	0.186628	0.228585			0.0270197	0.670493	0.198248	0.298587	0.333265		0.59224	0.503376	0.707664	0.840216	0.660874	0.14591		0.256833	0.503928	0.410264	0.578156	0.437295	0.138539		U	108	0	0.111959	0.474246	0.250667		0.617175	0.0128639	0.10982		108		Increase
109	0.263443	0	0	0.199346	0.115697	0.136134			0	0.31442	0.0701201	0.12818	0.165055		0.156468	0.0996056	0.271902	0.486285	0.253565	0.170906		0.0654362	0.151823	0	0.347195	0.141114	0.150803		G	109	0	0.0124828	0.137868	0.0254163		0.916576	0.253798	0.810772		109
110	0.0185586	0.0291145	0.362883	0.163374	0.143483	0.160435		0	0.0294438	0	0.163297	0.0481851	0.0779862		0	0	0	0.0144707	0.00361766	0.00723533		0.0468476	0	0.21257	0.0631191	0.0806343	0.0919372		C	110	0	-0.0952974	-0.139865	-0.0628483		0.326409	0.132181	0.521998		110
111	0.185684	0	0	0.26996	0.113911	0.135959		0	0	0	0	0	0		0	0	0	0	0	0		0	0	0	0.0372899	0.00932247	0.0186449		C	111	0	-0.113911	-0.113911	-0.104589		0.14482	0.14482	0.178279		111
112	0	0	0.0999594	0.499734	0.149923	0.23792		0	0	0	0.0702572	0.0175643	0.0351286		0	0	0	0	0	0		0	0	0	0.0561466	0.0140367	0.0280733		C	112	0	-0.132359	-0.149923	-0.135887		0.313214	0.254363	0.299899		112
113	0.087945	0.11108	0.0191618	0.348777	0.141741	0.143438		0.0891797	0	0.139069	0.100028	0.0820693	0.0587579		0.13482	0.0917922	0.139441	0.255068	0.15528	0.0698993		0.0552893	0.183895	0.0405918	0.237499	0.129319	0.0966685		G	113	0	-0.0596718	0.0135391	-0.0124223		0.470561	0.870822	0.890492		113
114	0	0.245117	0.2422	0.3019	0.197304	0.134376		0	0.167425	0	0.0870167	0.0636104	0.0804527		0.170142	0.138561	0.0935193	0.286347	0.172142	0.082373		0.229163	0.247597	0.345519	0.276829	0.274777	0.0510816		U	114	0	-0.133694	-0.025162	0.0774728		0.138646	0.760334	0.322527		114
115	0	0.290909	0.0560761	0.143431	0.122604	0.126778		0	0	0	0.283003	0.0707508	0.141502		0	0	0	0	0	0		0	0	0.00712475	0	0.00178119	0.00356238		C	115	0	-0.0518533	-0.122604	-0.120823		0.604848	0.10126	0.105393		115
116	0	0	0	0.388208	0.097052	0.194104		0.245506	0	0	0.0291556	0.0686655	0.118692		0	0	0	0.327054	0.0817636	0.163527		0	0.0120711	0	0.393667	0.101435	0.194905		U	116	0	-0.0283865	-0.0152884	0.00438259		0.811272	0.908041	0.975613		116
117	0.183889	0.0785048	0	0.342117	0.151128	0.147946		0.345991	0	0.279817	0.157994	0.19595	0.152078		0.130779	0	0.18009	0.481004	0.197968	0.203416		0.148954	0.0966127	0	0.343616	0.147296	0.144694		G	117	0	0.0448228	0.0468403	-0.00383196		0.687369	0.722362	0.971659		117
118	0.509836	0.354414	0.670971	0.533276	0.517124	0.129689		0.632453	0.700924	1.01646	0.849301	0.799784	0.170462		0.779445	0.820783	0.836346	0.934375	0.842737	0.0656409		0.578146	0.681354	0.508739	0.881057	0.662324	0.162153		U	118	0	0.28266	0.325613	0.1452		0.0385734	0.0041912	0.211441		118		Increase
119	0.620789	1.45196	1.09878	2.45504	1.40664	0.777505		0.891588	1.13766	0.177338	2.09434	1.07523	0.79213		1.3495	1.49763	0.775487	0.790565	1.10329	0.374776		1.20736	1.09909	1.04379	1.39692	1.18679	0.155689		U	119	0	-0.331413	-0.303349	-0.219855		0.572225	0.50845	0.599261		119
120	0.124581	0	0	0.290864	0.103861	0.137809		0.835451	0	0.702149	0.0416502	0.394813	0.435591		0.210188	0.147407	0.421424	0.801962	0.395245	0.295394		0.127933	0.220432	0.0441243	0.578375	0.242716	0.235072		G	120	0	0.290951	0.291384	0.138855		0.249893	0.12402	0.347448		120
121	0.180514	0.951391	1.31471	1.41637	0.965745	0.560246		0.973709	0.954629	0.882195	1.62943	1.10999	0.348531		0.239785	0.652846	1.1214	1.48178	0.873951	0.542137		0	0.734294	1.01106	1.59618	0.835385	0.662764		U	121	0	0.144247	-0.0917934	-0.130359		0.677238	0.821663	0.77399		121
122	0.067694	0	0	0.0294995	0.0242984	0.0320991		0.673823	0	0.534057	0.0660894	0.318492	0.335595		0.071419	0	0.0643169	0.53982	0.168889	0.249365		0.0966033	0.0879119	0	0.198988	0.0958757	0.081421		G	122	0	0.294194	0.144591	0.0715773		0.131543	0.29384	0.153023		122
123	0.975796	0.503259	0.383085	1.17621	0.759588	0.377615		1.52677	1.02314	0.521109	1.54487	1.15397	0.486283		1.36144	1.11238	0.752367	1.37958	1.15144	0.292651		1.16551	1.0178	0.780017	1.31836	1.07042	0.229217		U	123	0	0.394384	0.391856	0.310835		0.247434	0.152022	0.208966		123
124	1.60523	0.802721	0.452456	1.25429	1.02867	0.505437		1.7279	0.733304	1.12912	1.03842	1.15719	0.416446		1.15094	0.923845	1.49981	0.771354	1.08649	0.316622		1.02287	0.716414	1.08901	1.04529	0.968394	0.170217		G	124	0	0.128512	0.0578135	-0.0602793		0.708278	0.852676	0.828667		124
125	0.379026	0.220889	0.635421	0.314477	0.387453	0.177603		0.661977	0.465313	0.80766	0.638005	0.643239	0.140322		0.649272	0.655032	0.764075	0.681431	0.687453	0.0529659		0.554312	0.548481	0.716378	0.642239	0.615352	0.0798475		A	125	0	0.255786	0.299999	0.227899		0.0645375	0.0177443	0.0577874		125
126	0	0	0.222297	0.222322	0.111155	0.128351		0	0	0	0.305243	0.0763109	0.152622		0	0	0	0.0136177	0.00340442	0.00680884		0.0486568	0	0.1236	0.157897	0.0825386	0.071474		C	126	0	-0.0348441	-0.107751	-0.0286164		0.738683	0.144626	0.710301		126
127	0	0	0	0	0	0		0.176174	0	0	0	0.0440435	0.0880869		0	0	0	0	0	0		0	0	0	0	0	0		U	127	0	0.0440435	0	0		0.355918	#DIV/0!	#DIV/0!		127
128	0	0	0	0.271254	0.0678134	0.135627		0	0	0	0	0	0		0	0	0	0	0	0		0	0	0	0	0	0		C	128	0	-0.0678134	-0.0678134	-0.0678134		0.355918	0.355918	0.355918		128
129	0	0	0	0.201249	0.0503123	0.100625		0	0	0	0.000349458	8.73646e-05	0.000174729		0	0	0	0	0	0		0	0	0	0	0	0		U	129	0	-0.0502249	-0.0503123	-0.0503123		0.356694	0.355918	0.355918		129
130	0.0915466	0.271272	0.106922	0.207679	0.169355	0.0852598		0.185557	0	0	0.178596	0.0910381	0.10516		0	0	0	0.0742668	0.0185667	0.0371334		0.0450631	0.0295055	0.195363	0.259697	0.132407	0.113113		G	130	0	-0.0783167	-0.150788	-0.0369478		0.291255	0.0176222	0.620576		130
131	0	0	0	0	0	0		0.404713	0	0.29032	0	0.173758	0.206002		0	0	0.120634	0.315513	0.109037	0.148935		0	0	0	0.194345	0.0485863	0.0971726		G	131	0	0.173758	0.109037	0.0485863		0.142584	0.193473	0.355918		131
132	0.133582	0.302345	0.244637	0.559134	0.309925	0.180298		0.00642133	0.2979	0	0.269965	0.143572	0.162497		0	0	0	0	0	0		0	0.0849438	0	0.253985	0.0847321	0.11973		U	132	0	-0.166353	-0.309925	-0.225193		0.219519	0.0138362	0.082625		132		Decrease
133	0.709351	0.570646	1.03437	1.05591	0.842569	0.240825		0.811569	0.7811	0.833565	0.830659	0.814223	0.0241413		0.75147	0.74057	0.81538	0.717644	0.756266	0.0418548		0.795932	0.593554	0.818141	0.824952	0.758145	0.110425		A	133	0	-0.0283456	-0.086303	-0.0844237		0.822595	0.50658	0.547451		133
134	0.316877	0.433268	0.684575	0.795001	0.55743	0.22052		0.600874	0.337956	0.948372	0.789101	0.669076	0.262491		0.560594	0.501069	0.672446	0.684518	0.604657	0.0887792		0.482502	0.485588	0.728678	0.775067	0.617959	0.155791		A	134	0	0.111645	0.0472266	0.0605286		0.53897	0.704874	0.66963		134
135	0.174834	0.246989	0.191061	0.266944	0.219957	0.0440058		0.0135314	0.239275	0.0224352	0.384591	0.164958	0.179819		0.100661	0.183047	0.0441796	0.167316	0.123801	0.0639758		0.201395	0.135713	0.224202	0.136567	0.174469	0.0452289		C	135	0	-0.0549991	-0.0961563	-0.045488		0.574094	0.0480207	0.19948		135
136	0	0.221471	0.111953	0.14923	0.120664	0.0924009		0	0	0	0	0	0		0	0	0	0	0	0		0	0	0	0	0	0		U	136	0	-0.120664	-0.120664	-0.120664		0.0400269	0.0400269	0.0400269		136
137	0.178037	0.0721059	0.0619856	0.145977	0.114526	0.0565175		0.0449134	0	0	0.0953071	0.0350551	0.0454063		0.00793645	0	0	0	0.00198411	0.00396822		0.0115368	0	0	0.0104866	0.00550583	0.00637203		A	137	0	-0.0794711	-0.112542	-0.10902		0.0708436	0.00734362	0.00862249		137
138	0.01183	0	0.122156	0.20688	0.0852165	0.0980032		0.0994854	0	0	0.0481558	0.0369103	0.0474933		0	0	0	0.140628	0.0351571	0.0703141		0	0	0	0.0439531	0.0109883	0.0219766		G	138	0	-0.0483062	-0.0500594	-0.0742282		0.409159	0.438283	0.189856		138
139	0.0857413	0	0	0	0.0214353	0.0428706		0.0531545	0	0	0.0211891	0.0185859	0.0251173		0.0393257	0	0	0.0243801	0.0159265	0.019376		0	0	0	0.0147745	0.00369363	0.00738726		A	139	0	-0.00284942	-0.00550886	-0.0177417		0.912429	0.822623	0.445857		139
140	0.235599	0.161627	0.0914885	0.213316	0.175508	0.0640112		0.208101	0.0136467	0	0.28194	0.125922	0.140899		0.075121	0.0560413	0	0.0387287	0.0424727	0.031979		0.0881899	0.0296259	0.0171847	0.067027	0.0505069	0.0328598		G	140	0	-0.0495857	-0.133035	-0.125001		0.545323	0.00987093	0.0132306		140
141	0.0672499	0.00945541	0	0	0.0191763	0.0323575		0.177042	0.0163087	0.189536	0	0.0957218	0.101461		0.0462398	0.0995496	0.140965	0.205095	0.122962	0.0670931		0.00665623	0.0871951	0	0.112446	0.0515744	0.0567209		A	141	0	0.0765454	0.103786	0.0323981		0.200605	0.0317175	0.359384		141
142	0	0.0329008	0.124795	0.179659	0.0843387	0.0826269		0	0.118864	0	0.137497	0.0640901	0.0743949		0.0527863	0.152143	0	0.141154	0.0865209	0.0728354		0.0548786	0.0997407	0.0904281	0.142632	0.0969199	0.0360886		U	142	0	-0.0202486	0.0021822	0.0125812		0.728173	0.969679	0.789559		142
143	0	0.117279	0	0.403111	0.130098	0.19022		0	0	0	0.000579907	0.000144977	0.000289954		0	0	0	0	0	0		0	0	0	0	0	0		C	143	0	-0.129953	-0.130098	-0.130098		0.220823	0.220371	0.220371		143
144	0	0.0894126	0.163588	0.598271	0.212818	0.26553		0	0	0	0.108157	0.0270394	0.0540787		0	0	0	0	0	0		0	0	0	0	0	0		C	144	0	-0.185779	-0.212818	-0.212818		0.219397	0.160062	0.160062		144
145	0	0	0	0.190472	0.047618	0.095236		0	0	0	0	0	0		0	0	0	0	0	0		0	0	0	0	0	0		C	145	0	-0.047618	-0.047618	-0.047618		0.355918	0.355918	0.355918		145
146	0	0.403558	0	0.493369	0.224232	0.261504		0	0	0	0	0	0		0	0	0	0	0	0		0	0	0	0	0	0		U	146	0	-0.224232	-0.224232	-0.224232		0.13718	0.13718	0.13718		146
147	0	0.259468	0.2412	0.696346	0.299254	0.289936		0	0	0	0.349062	0.0872654	0.174531		0	0	0	0	0	0		0	0	0.0468984	0	0.0117246	0.0234492		C	147	0	-0.211988	-0.299254	-0.287529		0.25688	0.0845546	0.0954274		147
148	0	0.161496	0	0.271658	0.108288	0.132883		0.378808	0.152543	0.225699	0.215259	0.243077	0.096082		0.160885	0.23981	0.240843	0.397998	0.259884	0.0994014		0.161932	0.31875	0.16264	0.300311	0.235908	0.0853448		A	148	0	0.134789	0.151595	0.12762		0.151289	0.11747	0.157185		148
149	0	0.0186138	0	0.322678	0.085323	0.15848		0.280199	0	0	0.247803	0.132001	0.152994		0	0.0333273	0.0966667	0.249233	0.0948068	0.110482		0	0.0394695	0.110396	0.317331	0.116799	0.141275		G	149	0	0.0466776	0.00948388	0.0314761		0.686482	0.924986	0.776833		149
150	0	0	0	0.0411898	0.0102974	0.0205949		0	0	0.00770336	0.040587	0.0120726	0.0193534		0	0	0.0372168	0.0361852	0.0183505	0.0211935		0	0	0.0102983	0.0523748	0.0156683	0.0249479		A	150	0	0.00177516	0.00805308	0.00537083		0.904133	0.605395	0.751151		150
151	0	0	0	0.15801	0.0395024	0.0790048		0	0.0373645	0	0.233844	0.0678021	0.112087		0	0	0	0	0	0		0	0	0	0.0941808	0.0235452	0.0470904		C	151	0	0.0282997	-0.0395024	-0.0159572		0.694143	0.355918	0.740443		151
152	0	0.701944	0.921147	1.15702	0.695028	0.499225		0	0	0	1.10548	0.276369	0.552739		0	0	0	0	0	0		0	0	0	0.0904378	0.0226095	0.0452189		C	152	0	-0.418658	-0.695028	-0.672418		0.303884	0.0318107	0.036397		152		Decrease	Decrease
153	1.3524	0.773943	0	1.68582	0.953042	0.738652		0.364966	0.073954	0	1.02749	0.366602	0.467908		0.280713	0.0083314	0	0	0.0722612	0.139024		0.161777	0.157843	0.215521	0.522623	0.264441	0.174121		C	153	0	-0.58644	-0.880781	-0.688601		0.228338	0.0575534	0.119488		153
154	0.133596	0.501749	0.156312	1.12455	0.479052	0.462128		0	0	0	0.400319	0.10008	0.200159		0	0	0	0	0	0		0	0	0	0.631416	0.157854	0.315708		U	154	0	-0.378972	-0.479052	-0.321198		0.183025	0.0835116	0.294745		154
155	0	0	0	0	0	0		0.849078	0	0.434799	0	0.320969	0.407389		0	0	0	0.0831179	0.0207795	0.0415589		0	0	0	0	0	0		U	155	0	0.320969	0.0207795	0		0.166157	0.355918	#DIV/0!		155
156	0	1.94752	0.659514	2.39844	1.25137	1.11304		0	0.363804	0	2.29293	0.664182	1.09929		0.707998	0.407082	0.514247	1.07137	0.675175	0.292017		1.10577	1.33196	0.531493	1.69174	1.16524	0.486541		U	156	0	-0.587184	-0.576191	-0.0861271		0.481232	0.355271	0.891877		156
157	1.46882	2.26679	0.885811	2.64859	1.81751	0.792086		0.975749	1.47609	0.00603897	2.43325	1.22278	1.01174		1.14942	0.825982	0	0.362942	0.584585	0.506022		1.65541	1.63353	0.154765	1.67158	1.27882	0.749532		U	157	0	-0.594725	-1.23292	-0.538686		0.390317	0.0394039	0.361325		157		Decrease
158	0.462888	0.757404	0.559593	1.06462	0.711126	0.265633		0.964617	0.856735	0.759984	1.24812	0.957363	0.211088		1.06957	1.31114	1.01461	1.63593	1.25781	0.283074		1.15608	1.19969	1.26063	1.41995	1.25909	0.115498		A	158	0	0.246237	0.546687	0.547961		0.196848	0.0304907	0.0091425		158		Increase	Increase
159	0.106643	0.274963	0.00345311	0.35738	0.18561	0.16011		0.397234	0.0646807	0.232784	0.284415	0.244779	0.138315		0.231717	0.186473	0.120668	0.378118	0.229244	0.109221		0.277397	0.269895	0.0907808	0.429289	0.26684	0.138452		G	159	0	0.0591686	0.0436342	0.0812305		0.5962	0.668331	0.471887		159
160	0.0153858	0.228198	0.262646	0.348243	0.213618	0.141464		0	0.141846	0	0.290064	0.107978	0.138589		0	0.203018	0	0.103129	0.0765368	0.0973316		0.199468	0.012771	0.267996	0.163665	0.160975	0.107868		U	160	0	-0.105641	-0.137081	-0.0526431		0.327064	0.161461	0.575567		160
161	0.00995577	0.0712075	0	0.268841	0.0875011	0.124926		0	0	0	0	0	0		0	0	0	0	0	0		0.0317055	0	0.0634895	0	0.0237988	0.0303899		C	161	0	-0.0875011	-0.0875011	-0.0637023		0.2108	0.2108	0.359978		161
162	0.548353	0.276496	0.191257	0.36471	0.345204	0.15283		0.18156	0.112217	0.0556437	0.214385	0.140951	0.0710507		0.241748	0.223617	0.0459443	0.0181431	0.132363	0.116629		0.386404	0.00974584	0.286065	0.18429	0.216626	0.160719		A	162	0	-0.204253	-0.212841	-0.128578		0.0515945	0.0687409	0.290308		162
163	0.542038	0.620289	0.361769	0.573797	0.524473	0.113129		0.30978	0.293553	0.0152922	0.440345	0.264743	0.178811		0.0889425	0.419565	0.267686	0.226627	0.250705	0.136075		0.19409	0.241054	0.410102	0.426312	0.317889	0.117599		G	163	0	-0.259731	-0.273768	-0.206584		0.0494538	0.021275	0.044561		163
164	0.0586813	0.0708815	0	0	0.0323907	0.0377317		0.212932	0	0	0	0.053233	0.106466		0.074313	0	0	0.0633153	0.0344071	0.0399828		0.040312	0.0273518	0	0.005605	0.0183172	0.0188195		U	164	0	0.0208423	0.00201638	-0.0140735		0.724771	0.943908	0.529245		164
165	0.279255	0.596563	0.440584	0.709231	0.506408	0.187258		0.164261	0.328993	0	0.631211	0.281116	0.269283		0	0.239208	0.0201188	0.391219	0.162636	0.186971		0.0963364	0.180697	0.122113	0.546748	0.236474	0.20984		G	165	0	-0.225292	-0.343772	-0.269935		0.21863	0.0407589	0.103327		165		Decrease
166	0	1.96066	0	2.50068	1.11534	1.30661		1.05086	1.01683	0	1.44432	0.878002	0.616646		0	0.423853	0	0	0.105963	0.211927		0	0.17104	0	0.37546	0.136625	0.178474		U	166	0	-0.237333	-1.00937	-0.97871		0.753673	0.17808	0.188261		166
167	0	0.74216	0.273024	0.615024	0.407552	0.336255		0	0	0	0.225102	0.0562755	0.112551		0	0.223626	0.029664	0.339133	0.148106	0.161409		0.178021	0.270775	0.153612	0.366277	0.242171	0.0969164		G	167	0	-0.351277	-0.259446	-0.165381		0.0948529	0.213567	0.381054		167
168	0	0.479331	0.573057	0.46259	0.378745	0.257133		0.105009	0.138845	0.235392	0.249082	0.182082	0.0710414		0	0.209681	0.132271	0.39737	0.18483	0.166047		0.152642	0.180806	0.0697176	0.346721	0.187472	0.116166		G	168	0	-0.196663	-0.193914	-0.191273		0.19081	0.252095	0.22397		168
169	0.449911	0.872635	0.767257	1.57185	0.915413	0.473069		0.742482	0.396178	0.792879	0.754513	0.671513	0.184811		0.192405	0.572938	0.993352	1.10402	0.715679	0.417174		0	0.507764	0.523277	1.13394	0.541244	0.463922		A	169	0	-0.2439	-0.199735	-0.374169		0.373918	0.549876	0.301841		169
170	0.215241	0	0	0	0.0538102	0.10762		0.870352	0	0.502077	0	0.343107	0.423754		0.0905343	0.0763714	0.257102	0.649011	0.268255	0.266773		0.0682134	0.00647348	0	0.228101	0.0756969	0.106152		A	170	0	0.289297	0.214445	0.0218868		0.233898	0.186568	0.781886		170
171	1.47527	1.94817	1.55741	1.75844	1.68482	0.212069		1.31025	1.46132	1.43261	1.5025	1.42667	0.0827417		1.11942	1.74086	1.92903	1.47473	1.56601	0.351254		1.0284	1.25789	1.29579	1.40289	1.24624	0.157677		A	171	0	-0.25815	-0.118811	-0.438579		0.0638363	0.583572	0.016019		171			Decrease	background high reactivity
172	0.222702	0.319126	0.227908	0.457689	0.306856	0.109872		0.702672	0.296019	0.693341	0.290129	0.495541	0.233831		0.553529	0.548035	0.836527	0.702342	0.660108	0.137631		0.253669	0.472677	0.42285	0.499606	0.412201	0.110367		A	172	0	0.188684	0.353252	0.105344		0.194415	0.00702433	0.224845		172		Increase
173	0	0.383275	0.330362	0.366684	0.27008	0.181404		0.0761639	0.295156	0.0403148	0.342233	0.188467	0.152302		0.0808034	0.350329	0.216032	0.245668	0.223208	0.111048		0.240741	0.174008	0.414339	0.372304	0.300348	0.112081		U	173	0	-0.0816133	-0.0468722	0.0302677		0.516496	0.674833	0.786038		173
174	0	0.0292581	0	0.372909	0.100542	0.182101		0	0	0	0	0	0		0	0	0	0	0	0		0	0	0	0	0	0		C	174	0	-0.100542	-0.100542	-0.100542		0.311794	0.311794	0.311794		174
175	0	0.0256002	0	0.299235	0.0812087	0.145851		0	0	0	0	0	0		0	0	0	0	0	0		0	0	0	0	0	0		U	175	0	-0.0812087	-0.0812087	-0.0812087		0.308068	0.308068	0.308068		175
176	0	0.451481	0	0.599235	0.262679	0.309255		0	0	0	0.186378	0.0465946	0.0931891		0	0	0	0	0	0		0	0	0	0	0	0		C	176	0	-0.216084	-0.262679	-0.262679		0.229366	0.140275	0.140275		176
177	0.0844922	0.434722	0.203214	0.676776	0.349801	0.262044		0	0	0	0.275237	0.0688092	0.137618		0	0	0	0	0	0		0	0	0	0	0	0		U	177	0	-0.280992	-0.349801	-0.349801		0.106361	0.0370371	0.0370371		177		Decrease	Decrease
178	0.112268	0.0769448	0.106922	0.160746	0.11422	0.0346948		0.33417	0	0.246501	0.0306514	0.15283	0.163241		0.151729	0.0460988	0.210773	0.28803	0.174158	0.101996		0.0689024	0.0598794	0.194722	0.195072	0.129644	0.0754377		A	178	0	0.0386102	0.0599375	0.0154236		0.659878	0.308429	0.72303		178
179	0	0.315964	0.129827	0.191163	0.159239	0.131408		0.350627	0.0366408	0.37669	0.0273396	0.197825	0.191822		0	0.266975	0.452643	0.28206	0.25042	0.186976		0.0678538	0.273516	0.411624	0.271554	0.256137	0.141618		G	179	0	0.038586	0.0911812	0.0968984		0.751252	0.455304	0.354525		179
180	0.218161	0.803714	0	0.499437	0.380328	0.348516		0.272978	1.27827	0	0.389225	0.485117	0.55336		0	0.523703	0	0	0.130926	0.261852		0.536469	0.402326	2.06205	0.16799	0.792209	0.860147		C	180	0	0.104789	-0.249402	0.411881		0.759477	0.296108	0.40892		180
181	1.00986	1.88674	1.72171	1.77717	1.59887	0.398617		0.404494	1.83256	0.304455	2.01082	1.13808	0.908672		1.21324	1.67728	0.593854	1.20131	1.17142	0.444265		1.45765	1.19503	1.81485	0.807117	1.31866	0.425237		A	181	0	-0.460787	-0.427451	-0.280208		0.388849	0.202035	0.373432		181
182	0.940888	1.24086	1.03768	1.44184	1.16532	0.222734		0.976585	1.25941	0.837504	1.12129	1.0487	0.182093		0.584016	1.13336	1.46409	1.24254	1.106	0.374204		0.563181	0.717547	0.948475	1.1516	0.8452	0.258441		G	182	0	-0.11662	-0.0593151	-0.320117		0.448482	0.794435	0.109679		182
183	0.750436	1.14637	0	1.59305	0.872464	0.675858		1.53227	1.23013	0.837876	1.45383	1.26353	0.311306		1.2259	1.80539	0.549516	0.952512	1.13333	0.527185		0.928391	1.18008	0.792261	1.27492	1.04391	0.222546		U	183	0	0.391062	0.260865	0.171448		0.333696	0.565053	0.646952		183
184	2.30193	2.20992	2.42178	2.37855	2.32804	0.0930458		1.28947	2.17054	1.82981	2.11951	1.85233	0.40413		1.93347	2.84531	2.22347	1.85038	2.21316	0.450759		1.89118	1.94785	2.16044	1.72502	1.93112	0.17976		G	184	0	-0.475711	-0.114886	-0.396923		0.0615861	0.635399	0.00778499		184			Decrease	poor dose-dependence
185	0.700251	0.842023	0.619111	1.21296	0.843587	0.262917		1.4276	0.626133	2.01067	0.98998	1.2636	0.596168		0.302014	1.19396	2.14501	2.57023	1.55281	1.0131		0.19729	0.927244	0.607058	1.74785	0.86986	0.657158		G	185	0	0.420011	0.709219	0.0262731		0.244786	0.224147	0.943234		185
186	0.211003	0.225984	0	0	0.109247	0.126296		0.434829	0.112136	0.550512	0	0.274369	0.260512		0.148583	0.326034	0.315442	0.546965	0.334256	0.163444		0.225735	0.243521	0.0641017	0.302334	0.208923	0.101945		C	186	0	0.165122	0.225009	0.0996762		0.297474	0.0721903	0.265345		186
187	0.0561458	0	0	0.174001	0.0575366	0.08203		0.510007	0	0.302401	0.00578728	0.204549	0.247808		0	0.119237	0.253401	0.267628	0.160066	0.125922		0	0.0553199	0	0.247889	0.0758023	0.117651		G	187	0	0.147012	0.10253	0.0182657		0.303024	0.221374	0.807454		187
188	0	0.0242773	0	0.0453699	0.0174118	0.0218718		0	0	0	0.0847242	0.0211811	0.0423621		0	0	0	0.055248	0.013812	0.027624		0	0	0	0	0	0		C	188	0	0.00376927	-0.00359979	-0.0174118		0.879548	0.844847	0.162454		188
189	0	0.16834	0	0.037011	0.0513376	0.0799287		0	0	0	0.063797	0.0159493	0.0318985		0	0	0	0	0	0		0	0	0	0	0	0		C	189	0	-0.0353884	-0.0513376	-0.0513376		0.442286	0.246301	0.246301		189
190	0.0526938	0.302371	0	0.136145	0.122802	0.132185		0	0	0	0.0301597	0.00753992	0.0150798		0	0	0	0	0	0		0	0	0	0	0	0		C	190	0	-0.115263	-0.122802	-0.122802		0.133851	0.112529	0.112529		190
191	0.384985	0.670284	0.478613	0.788173	0.580513	0.182388		0.274333	0.584393	0.267072	0.660068	0.446466	0.205314		0.437203	0.672303	0.520087	0.631576	0.565292	0.106919		0.547171	0.51805	0.457303	0.402376	0.481225	0.0645353		G	191	0	-0.134047	-0.0152212	-0.0992885		0.366659	0.890221	0.34429		191
192	2.59705	2.45138	2.98712	2.37384	2.60235	0.27269		1.92633	3.0956	2.57645	2.80952	2.60198	0.497961		2.71044	3.21937	3.12505	2.83959	2.97361	0.238435		2.60203	2.55433	2.89757	2.40833	2.61556	0.20527		A	192	0	-0.000372529	0.371263	0.0132139		0.998995	0.0862574	0.940799		192
193	0.890047	2.15126	1.99611	1.7409	1.69458	0.562404		0.431215	2.57994	0.344931	2.40154	1.43941	1.21667		1.40785	2.62151	1.42309	1.82996	1.8206	0.568603		1.65095	1.74833	1.84683	1.62916	1.71882	0.0998386		A	193	0	-0.255171	0.126025	0.0242431		0.716505	0.763314	0.935114		193
194	1.30853	0.417062	0	0.750728	0.61908	0.552794		2.01374	1.1393	1.46092	0.763221	1.3443	0.5296		1.34629	1.16617	0.391152	1.34167	1.06132	0.454578		1.10804	1.02139	0.419726	0.908029	0.864297	0.307487		C	194	0	0.725216	0.442242	0.245217		0.106961	0.262707	0.4676		194
195	0.631098	0.364212	0.0444006	0.830522	0.467558	0.340701		1.40664	0.840116	1.01976	0.818911	1.02136	0.2722		1.3587	1.42633	1.52135	1.92844	1.55871	0.255359		1.01277	1.05864	1.14006	1.27369	1.12129	0.114425		A	195	0	0.553799	1.09115	0.653732		0.0440886	0.00216659	0.0108623		195	Increase	Increase	Increase	poor dose-dependence
196	0.0314083	0	0	0.0625615	0.0234924	0.0299602		0.135087	0.0692642	0.232454	0.0862225	0.130757	0.073316		0.0566857	0.1448	0.137246	0.347627	0.17159	0.123948		0.0918455	0.114798	0.0865979	0.125338	0.104645	0.0184463		G	196	0	0.107264	0.148097	0.0811524		0.0351689	0.0592237	0.00364164		196
197	0.0638483	0	0	0.176401	0.0600623	0.0831945		0.160257	0	0	0.157287	0.0793859	0.0916749		0.0527276	0	0	0.204659	0.0643466	0.0967876		0.0222313	0	0.0166754	0.0981121	0.0342547	0.0436071		G	197	0	0.0193236	0.00428431	-0.0258076		0.765466	0.948654	0.602495		197
198	0.0938776	0	0.0320825	0.101665	0.0569064	0.0490741		0.139516	0	0	0.167265	0.0766953	0.0892817		0	0	0	0	0	0		0.0568364	0	0.0197923	0.0636821	0.0350777	0.0303081		G	198	0	0.0197889	-0.0569064	-0.0218287		0.711075	0.0595141	0.477767		198
199	0.093613	0.205531	0.268663	0.207403	0.193802	0.0729487		0.0945497	0.17535	0.0955779	0.29629	0.165442	0.0950896		0.0831372	0.0969596	0.236374	0.122643	0.134779	0.0696804		0.12973	0.0799386	0.20245	0.157533	0.142413	0.0513064		A	199	0	-0.0283605	-0.0590238	-0.0513894		0.652745	0.286303	0.292982		199
200	0	0.101643	0	0.274993	0.0941591	0.129729		0.0955469	0	0	0.359971	0.113879	0.170131		0.0314588	0	0	0	0.0078647	0.0157294		0.013922	0.0157119	0.200452	0	0.0575215	0.0955455		C	200	0	0.0197204	-0.0862944	-0.0366376		0.859815	0.234736	0.665248		200
201	1.68663	2.01731	2.04833	1.58287	1.83378	0.234045		1.09612	1.45421	0.920623	2.138	1.40224	0.538427		1.21073	1.61091	1.56927	1.19776	1.39717	0.223479		1.36506	1.14529	1.50659	1.11977	1.28418	0.184686		U	201	0	-0.431545	-0.436619	-0.549605		0.191933	0.0356483	0.0102461		201		Decrease	Decrease	poor dose-dependence
202	2.15798	3.33308	1.79177	2.96159	2.5611	0.709632		0.406472	2.1993	0	3.13722	1.43575	1.48311		1.20511	1.52682	0.274635	0.212391	0.80474	0.661711		1.78792	1.40508	1.28721	0.954019	1.35856	0.344123		U	202	0	-1.12535	-1.75636	-1.20255		0.220055	0.0110928	0.0225247		202		Decrease	Decrease	poor dose-dependence
203	1.01092	1.19265	0.957095	0.890588	1.01282	0.129602		1.09382	1.18367	0.449114	0.839078	0.891421	0.329014		0.532513	0.88879	0.877413	1.22887	0.881896	0.284327		0.938716	0.601093	0.665518	1.02601	0.807833	0.206337		G	203	0	-0.121395	-0.13092	-0.204982		0.517984	0.434157	0.143462		203
204	0.900068	0.730916	0.366486	0.566677	0.641037	0.228096		1.36781	0.753781	1.04204	0.756168	0.97995	0.291846		0.767914	1.04677	1.24817	1.53309	1.14899	0.323028		0.539911	0.874725	0.540169	1.12105	0.768965	0.282822		A	204	0	0.338913	0.507949	0.127928		0.116997	0.0423909	0.507717		204		Increase
205	1.23493	1.08676	0.718206	0.894951	0.983713	0.225169		1.53766	1.29767	1.3903	1.20203	1.35691	0.142927		1.36295	1.58535	1.8088	1.80819	1.64132	0.213323		1.11732	1.41065	1.07596	1.22382	1.20694	0.14941		A	205	0	0.3732	0.657608	0.223225		0.0312199	0.00543829	0.149602		205	Increase	Increase
206	1.38603	1.20566	0.492003	0.814213	0.974477	0.400536		1.13312	1.92099	1.46716	1.49844	1.50493	0.322914		1.65843	2.21652	2.10538	1.34818	1.83213	0.402824		1.57082	1.20429	1.63506	1.44493	1.46377	0.190164		A	206	0	0.53045	0.857652	0.489298		0.0848176	0.0234102	0.0694202		206		Increase
207	0.505476	1.16208	0.490756	0.855793	0.753526	0.320391		0.89211	0.983673	0.536734	1.19401	0.901631	0.274138		0.868996	1.44148	0.802543	1.27188	1.09623	0.309806		1.19016	1.26509	1.21022	1.20024	1.21643	0.0334603		G	207	0	0.148105	0.342699	0.462904		0.508706	0.174997	0.0282792		207			Increase
208	0.360873	0.866216	0.471365	0.667791	0.591561	0.222793		0.159919	0.689798	0	1.04443	0.473537	0.481415		0.646152	0.639127	0	0.0617299	0.336752	0.354118		0.728563	0.578631	0.704434	0.416772	0.6071	0.142901		C	208	0	-0.118024	-0.254809	0.0155389		0.671936	0.26891	0.910363		208
209	0.388057	0.123316	0	0.0663492	0.14443	0.170055		0.879839	0.179077	0.993415	0.0794517	0.532946	0.470194		0.236355	0.552355	1.13753	1.12267	0.762227	0.443981		0.179842	0.493522	0.227117	0.779424	0.419976	0.276569		G	209	0	0.388515	0.617797	0.275546		0.171165	0.0407239	0.140543		209		Increase
210	1.0033	1.5476	1.10752	0.854031	1.12811	0.298381		0.972322	1.06528	0.938937	1.07494	1.01287	0.0676004		0.990757	1.26158	1.03347	1.05025	1.08402	0.121		0.966449	0.929497	0.866296	1.03341	0.948912	0.0698791		A	210	0	-0.115244	-0.0440974	-0.1792		0.479736	0.793337	0.286551		210
211	0.769744	1.17467	0.851744	0.790191	0.896587	0.188636		0.68271	1.28238	0.645265	1.29703	0.976846	0.36163		0.904766	1.07141	0.891298	0.861774	0.932311	0.0944531		0.932785	0.867913	1.0218	0.918455	0.935237	0.064064		A	211	0	0.0802583	0.0357241	0.0386501		0.70752	0.74639	0.711396		211
212	0.514969	1.31652	1.08584	0.938116	0.963861	0.337351		0	1.21201	0	1.57074	0.695686	0.81655		0.770259	1.21485	0.282095	0.864974	0.783046	0.384831		1.05401	0.832964	1.03595	0.83772	0.940161	0.121274		A	212	0	-0.268175	-0.180816	-0.0237008		0.566047	0.506292	0.899128		212
213	1.61778	2.08369	0	1.53885	1.31008	0.905868		1.02864	1.49499	0	0.907042	0.857669	0.62542		0.696296	1.33043	0	0	0.506681	0.639782		0.692247	1.0344	0.80718	0.155123	0.672238	0.372908		G	213	0	-0.45241	-0.803399	-0.637841		0.442524	0.19755	0.240593		213
214	0.249993	0.287394	0	0.29619	0.208394	0.140366		0.474866	0.244379	0.43562	0.0605622	0.303857	0.190906		0.129759	0.472264	0.491212	0.767241	0.465119	0.261072		0.0849846	0.341143	0.230079	0.468992	0.2813	0.163271		U	214	0	0.0954626	0.256725	0.0729058		0.451133	0.133946	0.523514		214
215	1.45846	1.30888	1.24372	1.34349	1.33863	0.089956		0.809398	1.14482	0.832329	1.30917	1.02393	0.244072		0.954285	1.42162	1.04292	1.02418	1.11075	0.210725		0.803845	0.98839	0.879978	1.04541	0.929406	0.108236		A	215	0	-0.314705	-0.227882	-0.409229		0.0518862	0.0938239	0.00113558		215			Decrease
216	1.48932	0.936866	1.02486	1.29001	1.18526	0.252228		1.0702	0.910379	1.08355	1.13546	1.0499	0.0971788		1.19126	1.35225	1.23137	1.0815	1.21409	0.111786		1.02954	0.872146	0.984003	1.02395	0.977411	0.0730477		A	216	0	-0.135367	0.0288302	-0.207854		0.355201	0.841365	0.164489		216
217	1.94236	1.74357	1.67246	1.57351	1.73297	0.156037		1.54283	1.77137	1.84215	1.69441	1.71269	0.128309		1.76217	2.50884	1.63087	2.22651	2.0321	0.407808		1.51708	1.18422	1.64823	1.58877	1.48458	0.20729		A	217	0	-0.0202812	0.299124	-0.248398		0.847498	0.219704	0.104018		217
218	0.438865	0.455446	0.209718	0.204796	0.327206	0.138686		0.448949	0.214466	0.320678	0.16115	0.286311	0.127095		0.255538	0.500438	0.301221	0.314268	0.342866	0.108024		0.178234	0.221633	0.205151	0.313562	0.229645	0.0587345		G	218	0	-0.0408955	0.0156599	-0.0975611		0.678913	0.864457	0.24274		218
219	0.170016	0.0984305	0.072156	0.0773484	0.104488	0.0451389		0.00630363	0.0775909	0	0.0987514	0.0456615	0.0499067		0.0619341	0.111978	0	0.0140403	0.0469881	0.0507953		0.0418599	0.0250302	0.128945	0.0167858	0.0531552	0.0515927		C	219	0	-0.0588263	-0.0574998	-0.0513326		0.130982	0.141531	0.184876		219
220	0	0.285707	0	0.0255508	0.0778144	0.139117		0	0.0419394	0	0	0.0104848	0.0209697		0	0	0	0	0	0		0	0	0.0425347	0	0.0106337	0.0212673		C	220	0	-0.0673296	-0.0778144	-0.0671807		0.375456	0.306051	0.376584		220
221	0.159552	0.190534	0.0830336	0.290105	0.180806	0.0857362		0.235108	0.109484	0.0989894	0.169836	0.153354	0.0628105		0.027681	0.0685983	0.0478065	0.117421	0.0653768	0.0385084		0.0424396	0.026735	0.0052923	0.15607	0.0576342	0.0673669		A	221	0	-0.0274519	-0.115429	-0.123172		0.623926	0.0493681	0.0646124		221
222	0	0.0892363	0.0872409	0.211583	0.0970149	0.0869745		0.1397	0	0	0.0754169	0.0537792	0.0674165		0	0	0	0.141235	0.0353088	0.0706177		0	0	0	0.128924	0.0322309	0.0644618		G	222	0	-0.0432357	-0.0617061	-0.0647841		0.461883	0.312865	0.276508		222
223	0.323049	0.137062	0	0.212898	0.168252	0.135692		0.380677	0.0122886	0.203561	0.190584	0.196778	0.150488		0.167255	0.167269	0.298253	0.187769	0.205137	0.0628259		0.150701	0.204952	0.182974	0.224214	0.19071	0.0315486		A	223	0	0.0285255	0.0368845	0.0224581		0.787745	0.63931	0.758076		223
224	0.668053	0.515221	0.578065	0.577119	0.584614	0.0629191		0.285618	0.160579	0.58993	0.335641	0.342942	0.180368		0.0931	0.250669	0.153425	0.361612	0.214702	0.117499		0.214508	0.097828	0	0.2827	0.148759	0.125148		G	224	0	-0.241672	-0.369913	-0.435855		0.0446657	0.00144515	0.000795649		224		Decrease	Decrease
225	1.6236	1.51863	0.90858	1.47526	1.38152	0.321381		0.834477	0.72345	0.422368	1.03278	0.753268	0.255019		0.398074	1.09509	0.718363	0.78756	0.749772	0.285979		0.301575	0.799813	0.738772	1.01597	0.714033	0.299588		G	225	0	-0.628247	-0.631743	-0.667482		0.0221507	0.0260494	0.0228493		225	Decrease	Decrease	Decrease
226	0.200388	0.254918	0.0974998	0.232153	0.19624	0.0695215		0.356566	0.249591	0.542238	0.202941	0.337834	0.150682		0.512399	0.181	0.31439	0.77673	0.44613	0.259061		0.588477	0.237061	0.27486	0.292746	0.348286	0.161801		A	226	0	0.141594	0.24989	0.152046		0.138788	0.111716	0.134956		226
227	1.47319	1.74013	2.35972	1.23913	1.70304	0.48327		0.83856	1.73445	1.2692	1.67757	1.37995	0.41618		0.989651	1.60195	1.35984	1.17681	1.28206	0.261381		1.13085	1.29901	1.32347	1.05339	1.20168	0.130787		G	227	0	-0.323097	-0.420982	-0.501363		0.350064	0.176301	0.0920646		227
228	0.554506	0.380424	0.0075106	0.0813741	0.255954	0.256143		1.00917	0.301956	1.14064	0.0250262	0.619198	0.540883		0.397947	0.678763	0.723006	0.844426	0.661036	0.188858		0.202003	0.51868	0.227727	0.447665	0.349019	0.157946		A	228	0	0.363245	0.405082	0.0930654		0.270389	0.0437397	0.558962		228		Increase
229	0	0.956659	1.07921	0.376551	0.603105	0.505549		0.0510907	0.762609	0.398717	0.675038	0.471864	0.320527		0.675609	1.05143	0.858202	0.529245	0.778622	0.226244		0.736678	0.862889	1.22361	0.597093	0.855067	0.268608		U	229	0	-0.131242	0.175517	0.251962		0.676373	0.549601	0.412589		229
230	0	0	0.0518358	0	0.012959	0.0259179		0.0488257	0	0	0	0.0122064	0.0244128		0	0	0	0	0	0		0	0	0	0	0	0		C	230	0	-0.000752539	-0.012959	-0.012959		0.967654	0.355918	0.355918		230
231	0	0.892304	0.594256	0.425151	0.477928	0.372577		0	0	0	0	0	0		0	0	0	0	0	0		0	0.00104473	0	0	0.000261182	0.000522365		U	231	0	-0.477928	-0.477928	-0.477666		0.0425907	0.0425907	0.0426713		231	Decrease	Decrease	Decrease
232	0	1.49626	1.62131	1.52071	1.15957	0.774939		0	0	0	0.916745	0.229186	0.458373		0	0	0	0	0	0		0	0	0	0	0	0		C	232	0	-0.930385	-1.15957	-1.15957		0.0842702	0.0242363	0.0242363		232		Decrease	Decrease
233	0.450184	0	0	0.125472	0.143914	0.212574		0.256763	0	0	0	0.0641907	0.128381		0	0	0	0	0	0		0	0	0	0	0	0		U	233	0	-0.0797231	-0.143914	-0.143914		0.544567	0.224507	0.224507		233
234	0	0.0452467	0	0.311007	0.0890634	0.149492		0.288076	0	0	0	0.0720189	0.144038		0	0	0	0	0	0		0	0	0	0	0	0		C	234	0	-0.0170445	-0.0890634	-0.0890634		0.874957	0.278429	0.278429		234
235	0.452788	0.393124	0.208212	0.345605	0.349932	0.10416		0.21833	0.103726	0	0.29039	0.153112	0.127777		0.206681	0.123469	0	0.257978	0.147032	0.112606		0.100442	0.133473	0.210083	0.325191	0.192297	0.0997912		G	235	0	-0.196821	-0.202901	-0.157635		0.0541858	0.0382584	0.0715071		235
236	0.346206	0.328036	0.302002	0.215872	0.298029	0.0576974		0.281334	0.308443	0.367949	0.280677	0.309601	0.0409938		0.439425	0.532144	0.36487	0.449421	0.446465	0.0684515		0.27912	0.352448	0.387005	0.369437	0.347002	0.0474035		A	236	0	0.0115718	0.148436	0.0489734		0.754781	0.016082	0.237582		236
237	0.0721139	0.388415	0.154338	0.359446	0.243578	0.154668		0	0.358677	0	0.316833	0.168878	0.19575		0.109037	0.221602	0	0	0.0826596	0.105934		0.280691	0.189581	0.274598	0.0818845	0.206689	0.0930176		C	237	0	-0.0747008	-0.160919	-0.0368896		0.571173	0.136836	0.696888		237
238	0.180679	0	0.0225304	0.206619	0.102457	0.106229		0.302386	0	0.186226	0.182788	0.16785	0.124946		0.0873848	0.10475	0.238101	0.496897	0.231783	0.189132		0	0.0817583	0.309349	0.449327	0.210108	0.206311		G	238	0	0.0653929	0.129326	0.107651		0.455569	0.278131	0.389304		238
239	1.85834	1.16864	0.476852	0.364731	0.967142	0.692369		0.175152	2.6168	0	0.745049	0.88425	1.19803		0.414189	1.15918	0	0	0.393342	0.546618		1.1731	0.597	3.332	0	1.27553	1.45223		C	239	0	-0.0828917	-0.5738	0.308383		0.908544	0.241006	0.714667		239
240	0.829046	0.455766	0.143246	0.146483	0.393635	0.325178		1.00732	0.566914	1.15105	0.229072	0.738589	0.42088		0.609857	0.69387	0.740097	0.699513	0.685834	0.054677		0.60156	0.566474	1.00615	0.671587	0.711443	0.201272		A	240	0	0.344953	0.292199	0.317808		0.242223	0.126723	0.147565		240
241	6.21934	5.24523	5.83896	4.16268	5.36655	0.897111		1.6777	4.16887	2.48791	3.45747	2.94799	1.0917		3.09257	4.0976	2.50491	2.88192	3.14425	0.68047		2.66063	2.57114	2.84078	2.68404	2.68915	0.112189		G	241	0	-2.41857	-2.2223	-2.6774		0.0140871	0.00756105	0.00103223		241	Decrease	Decrease	Decrease
242	1.95717	1.80015	2.4021	2.72741	2.22171	0.42268		2.88156	1.55278	2.0744	0.859639	1.84209	0.853108		1.30863	2.07975	3.24398	1.96166	2.14851	0.805209		1.10741	1.38288	1.83923	1.39796	1.43187	0.302639		G	242	0	-0.379613	-0.0732017	-0.789835		0.455586	0.877387	0.0228415		242			Decrease	poor dose-dependence
243	0.748944	1.00787	0.665651	0.917683	0.835037	0.155783		1.06733	0.744306	1.31728	0.801938	0.982715	0.263702		0.893914	1.28698	1.31133	1.35432	1.21164	0.213636		0.493498	1.05102	0.899371	0.912244	0.839034	0.240371		A	243	0	0.147678	0.376598	0.00399741		0.372118	0.0292324	0.978638		243		Increase
244	0	0.28055	0.212647	0.141699	0.158724	0.120045		0	0.151317	0	0.12453	0.0689617	0.0803775		0	0.171615	0.000323391	0	0.0429845	0.0857536		0.00395418	0.0351585	0.115653	0.0296434	0.0461024	0.0483201		C	244	0	-0.0897624	-0.11574	-0.112622		0.260357	0.167686	0.132399		244
245	0	0.357271	0	0.0109552	0.0920565	0.176885		0	0	0	0	0	0		0	0	0	0	0	0		0	0	0	0	0	0		U	245	0	-0.0920565	-0.0920565	-0.0920565		0.338052	0.338052	0.338052		245
246	0.00101416	0.0901865	0	0.179581	0.0676954	0.0857385		0	0	0	0	0	0		0	0	0	0	0	0		0	0	0	0	0	0		C	246	0	-0.0676954	-0.0676954	-0.0676954		0.165389	0.165389	0.165389		246
247	0.245179	0.304182	0.0137171	0.333319	0.224099	0.144968		0.0988614	0	0	0.153851	0.0631781	0.0763278		0	0.0443562	0	0	0.011089	0.0221781		0.0251255	0.0700204	0.12634	0.0701526	0.0729095	0.0414489		G	247	0	-0.160921	-0.21301	-0.15119		0.0970958	0.0271596	0.0917281		247
248	0.306232	0.237042	0.505836	0.402893	0.363001	0.117021		0.485037	0.0812723	0.662873	0.104738	0.33348	0.287171		0.0769674	0.196128	0.470599	0.532345	0.31901	0.217697		0	0.199709	0.190813	0.360764	0.187822	0.147576		G	248	0	-0.0295207	-0.0439909	-0.175179		0.855278	0.734039	0.112189		248
249	0	0.0234622	0.0434649	0	0.0167318	0.0209751		0	0	0.0789577	0	0.0197394	0.0394789		0	0	0	0	0	0		0	0	0	0	0	0		C	249	0	0.00300765	-0.0167318	-0.0167318		0.897364	0.161735	0.161735		249
250	0	0.0788215	0	0	0.0197054	0.0394108		0	0	0	0	0	0		0	0	0	0	0	0		0	0	0	0	0	0		U	250	0	-0.0197054	-0.0197054	-0.0197054		0.355918	0.355918	0.355918		250
251	0	0.241077	0	0	0.0602693	0.120539		0	0	0	0	0	0		0	0	0	0	0	0		0	0	0	0	0	0		U	251	0	-0.0602693	-0.0602693	-0.0602693		0.355918	0.355918	0.355918		251
252	0	0.0838721	0.0328908	0.102288	0.0547626	0.0468448		0	0	0	0	0	0		0	0	0	0	0	0		0	0	0	0	0	0		G	252	0	-0.0547626	-0.0547626	-0.0547626		0.0579988	0.0579988	0.0579988		252
253	0	0.133837	0.0934162	0.176292	0.100886	0.0752898		0	0.00607439	0	0.102918	0.0272482	0.050528		0	0	0	0.0833266	0.0208317	0.0416633		0	0	0	0	0	0		C	253	0	-0.0736383	-0.0800548	-0.100886		0.155447	0.112117	0.0365386		253
254	0	0.0907871	0	0.0399112	0.0326746	0.0430685		0	0	0	0	0	0		0	0	0	0.316536	0.0791339	0.158268		0	0	0	0	0	0		U	254	0	-0.0326746	0.0464593	-0.0326746		0.179977	0.591599	0.179977		254
255	0	0.303567	0.160987	0.154426	0.154745	0.124007		0	0.106208	0	0.0393559	0.0363911	0.0501061		0	0.0958805	0	0.241294	0.0842937	0.114009		0.0185589	0.151811	0.108514	0.0481556	0.0817598	0.0598512		G	255	0	-0.118354	-0.0704515	-0.0729854		0.127156	0.434937	0.329896		255
256	0.462471	0.159022	0.0663008	0.219009	0.226701	0.169268		0.392317	0.0766251	0.255733	0	0.181169	0.176913		0.315723	0.298809	0.494229	0.414685	0.380862	0.0912359		0.180876	0.328473	0.250022	0.413477	0.293212	0.100319		G	256	0	-0.0455323	0.154161	0.0665109		0.722731	0.159965	0.524197		256
257	0.0702804	0.0471302	0	0	0.0293527	0.0351866		0.297358	0.0531457	0.23949	0	0.147498	0.14327		0.112756	0.193399	0.157482	0.386671	0.212577	0.120659		0.161789	0.0840678	0.00205626	0.229208	0.11928	0.0981027		A	257	0	0.118146	0.183224	0.0899276		0.160346	0.0267843	0.135157		257
258	0.343953	0.164083	0.0141086	0.162275	0.171105	0.134971		0.555819	0.0490034	0.389299	0.174423	0.292136	0.225048		0.442132	0.566162	0.765612	0.578842	0.588187	0.133397		0.439142	0.542154	0.427453	0.628008	0.509189	0.0945022		G	258	0	0.121031	0.417082	0.338084		0.391888	0.00458962	0.00633023		258		Increase	Increase
259	0.448065	0.427296	0.413302	0.275362	0.391006	0.0784075		0.432627	0.4284	0.548219	0.380206	0.447363	0.0713181		0.773338	0.996422	0.870366	0.91388	0.888501	0.0928842		0.64957	0.698069	0.709839	0.725458	0.695734	0.0327566		A	259	0	0.0563569	0.497495	0.304728		0.328501	0.000179108	0.000371061		259		Increase	Increase	poor dose-dependence
265	0	0.0997633	0.0223966	0	0.03054	0.0473412		0.105283	0.0364095	0.073444	0	0.0537842	0.0455824		0.138203	0.297626	0.164237	0.00534211	0.151352	0.119797		0.247073	0.230897	0.189483	0.0969781	0.191108	0.0672762		C	265	0	0.0232442	0.120812	0.160568		0.50586	0.109794	0.00794956		265
266	0	0.138546	0.0267024	0	0.0413121	0.0660336		0	0	0	0	0	0		0	0.0841953	0	0	0.0210488	0.0420977		0	0	0.00367083	0	0.000917707	0.00183541		G	266	0	-0.0413121	-0.0202633	-0.0403944		0.25742	0.62332	0.267189		266
267	0.0927625	0.0523625	0.0855497	0	0.0576687	0.0422799		0	0	0	0.00190915	0.000477287	0.000954574		0	0.017075	0.0357274	0.0242254	0.019257	0.0149617		0	0	0	0	0	0		G	267	0	-0.0571914	-0.0384117	-0.0576687		0.0353551	0.137561	0.0342791		267
268	0.189946	0.106808	0.181716	0	0.119618	0.0880809		0	0.129443	0	0	0.0323607	0.0647214		0	0.0707048	0	0	0.0176762	0.0353524		0.0328355	0.00342517	0.103151	0	0.0348529	0.0478578		C	268	0	-0.0872569	-0.101941	-0.0847647		0.161466	0.0752979	0.141753		268
269	0.0299925	0.0217218	0.0446602	0.00644665	0.0257053	0.0159628		0.00019991	0	0	0	4.99774e-05	9.99548e-05		0	0.0150252	0	0.0253572	0.0100956	0.012397		0	0	0	0	0	0		A	269	0	-0.0256553	-0.0156097	-0.0257053		0.0182672	0.173382	0.0181223		269
270	0.0943129	0.144204	0.141078	0.0944719	0.118517	0.0278855		0.0729059	0.0290822	0.114161	0.0514538	0.0669007	0.0362327		0.060807	0.0465465	0.154741	0.101752	0.0909615	0.0485324		0.0617852	0.0794099	0.0838793	0.0785509	0.0759063	0.00969953		A	270	0	-0.051616	-0.0275552	-0.0426103		0.0647374	0.36285	0.027822		270
271	0.154449	0.264064	0.26533	0.149408	0.208313	0.0651412		0.173038	0.0481029	0.257343	0.0511203	0.132401	0.101611		0.0255531	0.0121412	0.157565	0.0203875	0.0539117	0.0693226		0.0628391	0.0940084	0.057024	0.090872	0.0761859	0.0189617		G	271	0	-0.0759117	-0.154401	-0.132127		0.255177	0.017549	0.00803044		271
272	0.895234	0.828474	0.896568	0.709798	0.832519	0.0877731		0.26643	0.700183	0.407605	0.515402	0.472405	0.182899		0.488586	0.564371	0.520979	0.378273	0.488052	0.0794994		0.51152	0.48147	0.418166	0.382755	0.448478	0.0585977		A	272	0	-0.360114	-0.344466	-0.384041		0.0120692	0.00113353	0.000342578		272	Decrease	Decrease	Decrease
273	2.13725	2.03816	1.48485	1.57665	1.80923	0.326249		0.874288	1.27023	1.17902	1.31514	1.15967	0.198504		1.22858	1.07584	1.56728	0.851181	1.18072	0.300729		0.844346	1.31354	1.12179	0.984328	1.066	0.200158		G	273	0	-0.649559	-0.628506	-0.743225		0.0144641	0.0298409	0.00813717		273	Decrease	Decrease	Decrease
274	3.31564	1.78841	2.7826	2.402	2.57216	0.642978		2.28538	1.4723	2.95645	1.27162	1.99644	0.775714		1.96934	1.91162	2.53266	1.8083	2.05548	0.32502		1.54828	1.64278	1.91358	1.72023	1.70622	0.155097		G	274	0	-0.575726	-0.516678	-0.865946		0.296654	0.201482	0.0396687		274			Decrease
275	0.188419	0	0.00168322	0.0229208	0.0532558	0.0907107		0.213569	0.115863	0.192779	0.0107346	0.133237	0.0918463		0.218034	0.222118	0.168272	0.13088	0.184826	0.0435036		0.246494	0.190302	0.392447	0.161328	0.247643	0.102807		C	275	0	0.0799807	0.13157	0.194387		0.261562	0.0398192	0.0297384		275
276	0	0	0	0.0760455	0.0190114	0.0380228		0.047816	0	0.0583718	0	0.0265469	0.0309552		0	0	0.0333301	0.00117846	0.00862713	0.016478		0	0.0362786	0.0213994	0.0423835	0.0250154	0.0188623		G	276	0	0.00753557	-0.0103842	0.00600399		0.76894	0.634102	0.786751		276
277	0	0.00261183	0.0487549	0	0.0128417	0.0239738		0	0	0	0	0	0		0	0	0	0	0	0		0	0	0.033534	0	0.0083835	0.016767		A	277	0	-0.0128417	-0.0128417	-0.00445818		0.325219	0.325219	0.770831		277
278	0	0.263559	0.313147	0.0420264	0.154683	0.156613		0	0.133687	0.0572087	0.225777	0.104168	0.0978372		0.0184345	0.00545324	0	0	0.00597194	0.008697		0.164024	0.0868385	0.103806	0.0766674	0.107834	0.0390971		G	278	0	-0.0505149	-0.148711	-0.0468489		0.604042	0.106736	0.582731		278
279	0.771633	0	0	0.434445	0.30152	0.37439		0.557905	0	0.0511304	0	0.152259	0.271503		0.313181	0	0.0807288	0	0.0984775	0.148108		0.165752	0	0	0.271943	0.109424	0.133582		G	279	0	-0.149261	-0.203042	-0.192096		0.542492	0.352096	0.371118		279
280	1.0141	0.55991	0.676207	0.479658	0.682469	0.235352		0.479464	0.297329	0.876511	0.577251	0.557639	0.242169		0.790305	0.780439	0.763922	0.541938	0.719151	0.118642		0.768318	0.53673	0.674047	0.868612	0.711927	0.141255		G	280	0	-0.12483	0.036682	0.0294577		0.487621	0.790086	0.837159		280
281	0.356108	0.750516	1.28287	0.399882	0.697344	0.428405		0.182399	0.481463	0.207104	0.439494	0.327615	0.1547		0.383501	0.0970109	0.427838	0	0.227088	0.210757		0.159772	0.158967	0.330794	0.482862	0.283099	0.155776		G	281	0	-0.36973	-0.470257	-0.414246		0.155616	0.0963627	0.119036		281
282	0.938908	0	0	0.274206	0.303279	0.44303		0.921254	0	0.352144	0	0.318349	0.434867		0.33994	0	0	0	0.0849849	0.16997		0.0703585	0	0	0	0.0175896	0.0351792		C	282	0	0.0150707	-0.218294	-0.285689		0.962851	0.393024	0.24595		282
283	0.452839	0.138972	0.368761	0.379617	0.335047	0.135945		0.16518	0	0.153163	0.102906	0.105312	0.0752115		0.020476	0	0.123698	0	0.0360436	0.0592284		0	0	0.0372685	0.0245514	0.015455	0.0185857		G	283	0	-0.229735	-0.299004	-0.319592		0.0253689	0.00685875	0.00347298		283			Decrease
284	0	0.005857	0.0867651	0.0310287	0.0309127	0.0395933		0.239787	0	0.116682	0	0.0891173	0.114521		0	0.0485052	0.148704	0.119362	0.0791429	0.067475		0	0.0228643	0	0.0816547	0.0261297	0.0385539		G	284	0	0.0582046	0.0482302	-0.00478295		0.373805	0.263697	0.868267		284
285	0.168091	0.0491109	0	0	0.0543004	0.0793141		0.125538	0.0583909	0.0070659	0	0.0477487	0.0580214		0.069859	0	0	0	0.0174647	0.0349295		0.066707	0.0828104	0.0420072	0	0.0478811	0.0360628		C	285	0	-0.0065517	-0.0368356	-0.00641922		0.898285	0.427898	0.887681		285
286	0	0.0426175	0	0.0580779	0.0251739	0.0297456		0.118451	0.108711	0	0	0.0567906	0.0656965		0.040231	0	0	0	0.0100578	0.0201155		0.0800671	0.102872	0.00225214	0	0.0462979	0.0529923		G	286	0	0.0316167	-0.0151161	0.021124		0.414309	0.432104	0.512932		286
287	0.149232	0.0761459	0.0186735	0	0.0610128	0.0671485		0.263095	0.0291193	0.145521	0	0.109434	0.120195		0.147863	0.0405414	0.0417237	0	0.0575321	0.0632674		0.0317397	0.163087	0.0558694	0	0.062674	0.0707437		A	287	0	0.048421	-0.00348066	0.00166121		0.508176	0.942306	0.973932		287
288	0	0.051829	0.213087	0	0.0662289	0.100908		0	0.0714069	0.0396319	0	0.0277597	0.0345795		0.0863635	0	0	0	0.0215909	0.0431817		0.202229	0.0330159	0.142162	0	0.0943518	0.0941412		C	288	0	-0.0384692	-0.0446381	0.0281228		0.497863	0.447066	0.697734		288
289	0.768047	0.531356	1.16289	0.27872	0.685254	0.37592		0.254701	0	0.49528	0.488562	0.309636	0.234784		0.309423	0	0.185675	0.0227752	0.129468	0.145703		0.48953	0.149179	0.617618	0.228845	0.371293	0.219304		U	289	0	-0.375618	-0.555785	-0.313961		0.141015	0.0329811	0.199179		289		Decrease
290	0.723968	0.393187	1.03174	0.667208	0.704025	0.261897		0.451499	0.75197	1.0146	0.549669	0.691933	0.248839		0.944794	0.423475	0.936465	0.565623	0.717589	0.264024		1.06452	0.840318	1.00428	0.649597	0.889679	0.185991		G	290	0	-0.012092	0.0135642	0.185653		0.948802	0.944218	0.291657		290
291	1.53576	0.745038	1.09819	0.825453	1.05111	0.3567		1.52952	1.00013	1.65801	0.650438	1.20952	0.469028		1.46837	1.15447	2.04103	1.46252	1.5316	0.369919		1.13111	0.978146	1.22484	1.25584	1.14748	0.124723		G	291	0	0.158414	0.480489	0.0963738		0.610148	0.110673	0.62821		291
292	0.715064	0.435549	0.631822	0.34438	0.531704	0.171251		0.480072	0.939075	0.992357	0.900038	0.827885	0.234943		1.54592	0.831222	1.32526	0.867583	1.1425	0.350533		1.47256	1.48239	1.05007	0.975693	1.24518	0.269977		U	292	0	0.296182	0.610793	0.713473		0.0877488	0.0202926	0.00426812		292		Increase	Increase
293	2.20313	1.90601	2.42787	0.875963	1.85324	0.685682		1.41136	2.32498	1.00907	0.393715	1.28478	0.809951		2.35504	1.78849	1.6792	0.323531	1.53657	0.861233		2.00116	2.19017	1.99645	1.45264	1.91011	0.318044		G	293	0	-0.568462	-0.316677	0.0568618		0.325206	0.585981	0.885334		293
294	0.263875	0.414032	0.275866	0.252552	0.301581	0.0755692		0.287673	0.249011	0.694442	0.232243	0.365842	0.220293		0.320518	0.320763	0.648827	0.578207	0.467079	0.171533		0.216068	0.436473	0.292307	0.458583	0.350858	0.116234		A	294	0	0.0642608	0.165498	0.0492766		0.600987	0.127853	0.503856		294
295	0.565269	0.213036	0.370417	0.235151	0.345968	0.161907		0.556631	0.241531	0.697737	0.188092	0.420998	0.245923		0.301065	0.336478	0.525914	0.210234	0.343423	0.132772		0.380699	0.475551	0.330803	0.356585	0.38591	0.0631386		G	295	0	0.0750295	-0.00254529	0.0399414		0.628494	0.981392	0.661938		295
296	0.713784	0.849977	1.56925	0.272171	0.851296	0.538441		0.127146	1.28474	0	0.755261	0.541786	0.595261		0.479554	0.358971	0.135461	0	0.243496	0.21604		1.28458	0.834635	1.36116	0.332067	0.95311	0.474731		U	296	0	-0.30951	-0.607799	0.101814		0.469851	0.0810066	0.786197		296
297	1.81279	1.06723	0.882555	0.610424	1.09325	0.515084		1.87878	1.07342	2.07564	0.464609	1.37311	0.744856		1.48829	0.885604	1.60241	1.13665	1.27824	0.328339		0.902185	1.35502	1.04364	1.04785	1.08717	0.190966		A	297	0	0.279859	0.184988	-0.00607634		0.559251	0.56691	0.983068		297
298	0.249447	0.148025	0.0409039	0	0.109594	0.112198		0.42357	0.180991	0.384563	0.0166873	0.251453	0.189229		0.33498	0.204167	0.143011	0.0541862	0.184086	0.117945		0.233697	0.244243	0.184991	0.0643612	0.181823	0.082451		C	298	0	0.141859	0.0744922	0.0722293		0.244638	0.395372	0.339489		298
299	0.386697	0.282851	0.272859	0	0.235602	0.165286		0.437807	0.300857	0.422287	0.0549371	0.303972	0.176954		0.258308	0.183297	0.21518	0.128088	0.196218	0.0548434		0.217268	0.211643	0.140875	0.0900899	0.164969	0.0608304		G	299	0	0.0683701	-0.0393834	-0.0706328		0.592738	0.666945	0.453096		299
300	0.00632821	0.0735392	0.584287	0.104233	0.192097	0.264638		0	0.181242	0.014934	0.128815	0.0812478	0.0880533		0	0	0	0	0	0		0.208943	0	0.201037	0	0.102495	0.118395		C	300	0	-0.110849	-0.192097	-0.0896017		0.456957	0.196769	0.55921		300
301	0.882514	0.394216	0.675709	0	0.48811	0.382019		0.614528	0.421004	0.38823	0	0.35594	0.257447		0.344364	0	0	0	0.0860911	0.172182		0.361581	0.298505	0.439667	0	0.274939	0.192171		C	301	0	-0.132169	-0.402019	-0.213171		0.586944	0.103436	0.357264		301
302	0.676527	0.33389	0.256231	0.164937	0.357896	0.223361		0.510919	0.180699	0.951122	0.0620158	0.426189	0.398171		0.101689	0.0075155	0.604327	0.764227	0.36944	0.371353		0.0255274	0.318216	0.151702	0.374385	0.217458	0.159101		A	302	0	0.068293	0.0115435	-0.140439		0.774899	0.959242	0.345234		302
303	0.113035	0	0.0621071	0	0.0437854	0.054667		0.292483	0	0.346293	0	0.159694	0.185703		0	0	0	0	0	0		0	0	0	0	0	0		A	303	0	0.115909	-0.0437854	-0.0437854		0.276264	0.160298	0.160298		303
304	1.37517	0.547608	1.02292	0.186525	0.783056	0.522628		0.893495	0.703073	1.31367	0.0574221	0.741915	0.522787		0.913922	0.0569503	0.858495	0.459771	0.572284	0.39869		0.358416	0.725149	0.604859	0.61726	0.576421	0.155051		A	304	0	-0.0411411	-0.210771	-0.206635		0.915001	0.545038	0.477105		304
305	1.76287	1.35098	1.93664	0.339944	1.34761	0.715263		0.925943	1.42012	1.73608	0.677665	1.18995	0.477274		2.11209	0.396104	1.36489	0.635673	1.12719	0.775156		1.70996	1.47743	1.35965	0.698763	1.31145	0.433615		A	305	0	-0.157658	-0.220423	-0.0361601		0.726428	0.690517	0.933912		305
306	1.11539	1.14921	2.00299	0.135371	1.10074	0.763446		1.32626	1.16914	2.34289	0.380521	1.3047	0.806387		2.26657	0.0658132	0.570112	0	0.725624	1.05839		1.40556	2.19505	1.04157	0.299995	1.23555	0.787916		A	306	0	0.203962	-0.375115	0.134807		0.725967	0.586263	0.814068		306
307	0	1.41537	3.42927	0.630323	1.36874	1.49071		0	0.0809599	0	0.117269	0.0495572	0.0591125		0	0	0	0	0	0		0	0.449882	0.487529	0	0.234353	0.271044		U	307	0	-1.31918	-1.36874	-1.13439		0.127391	0.115962	0.184937		307
308	0.128424	0.268422	0.155018	0	0.137966	0.110205		0.104885	0	0	0	0.0262213	0.0524426		0	0	0	0	0	0		0	0	0	0	0	0		U	308	0	-0.111745	-0.137966	-0.137966		0.116797	0.046289	0.046289		308
309	0.0119189	0	0	0	0.00297973	0.00595945		2.49624	0	1.08334	0	0.894895	1.18342		0.270692	0	0.37831	0.478075	0.281769	0.206052		0	1.04366	0.0617759	0	0.276359	0.512363		U	309	0	0.891915	0.27879	0.273379		0.182449	0.035346	0.326986		309
310	3.59471	1.30074	5.03849	0	2.48348	2.26049		2.69609	2.54796	2.71456	0	1.98965	1.32853		2.34418	0	0.294295	0	0.65962	1.13158		1.62133	2.44285	0.755447	0	1.20491	1.05826		U	310	0	-0.493832	-1.82387	-1.27858		0.719369	0.199126	0.345107		310
311	1.73562	1.51297	2.14789	0	1.34912	0.937085		2.15831	0	1.58171	0.109266	0.962321	1.07514		2.03742	0.531996	1.18891	0	0.93958	0.8787		1.76983	2.08221	1.39396	0.355045	1.40026	0.751477		G	311	0	-0.3868	-0.409541	0.0511406		0.607074	0.547275	0.934912		311
312	1.09845	1.24167	2.07019	0	1.10258	0.850746		0.85061	0.855744	0.856951	0.139855	0.67579	0.357301		0.989833	0.621825	0.690186	0	0.575461	0.4156		0.752262	1.18965	0.777164	0.351442	0.76763	0.342365		A	312	0	-0.426785	-0.527114	-0.334946		0.390629	0.308132	0.49262		312
313	0	0	0	0	0	0		0	0	0	0	0	0		0	0.0652348	0	0	0.0163087	0.0326174		0	0.0535817	0	0	0.0133954	0.0267909		C	313	0	0	0.0163087	0.0133954		#DIV/0!	0.355918	0.355918		313
314	0.258267	0	0	0	0.0645666	0.129133		0	0	0	0	0	0		0	0	0	0	0	0		0	0	0	0	0	0		U	314	0	-0.0645666	-0.0645666	-0.0645666		0.355918	0.355918	0.355918		314
315	0	0	0.138034	0	0.0345085	0.0690169		0	0	0	0	0	0		0.0158915	0	0.0264306	0	0.0105805	0.0129528		0	0	0.0647361	0	0.016184	0.032368		A	315	0	-0.0345085	-0.0239279	-0.0183244		0.355918	0.52098	0.64771		315
316	0.0649009	0	0	0	0.0162252	0.0324504		0.123047	0	0	0	0.0307618	0.0615235		0	0	0	0	0	0		0	0	0	0	0	0		G	316	0	0.0145365	-0.0162252	-0.0162252		0.690512	0.355918	0.355918		316
317	0.0465126	0.0999975	0.128061	0.0668496	0.0853552	0.0360064		0	0.0979971	0.161353	0.17555	0.108725	0.0799404		0.260022	0.212034	0.190613	0	0.165667	0.114194		0.0611472	0.0356166	0.154295	0.0368284	0.0719718	0.0561279		C	317	0	0.0233697	0.0803123	-0.0133834		0.613125	0.228304	0.702035		317
318	0.361337	0.116473	0.373774	0	0.212896	0.184877		0	0.365475	0.465827	0.0962715	0.231893	0.219649		0.682635	0.286328	0.172098	0.18203	0.330773	0.240197		0.439223	0.486766	0.552324	0	0.369578	0.250711		G	318	0	0.0189972	0.117877	0.156682		0.899042	0.466247	0.353262		318
319	0.384642	0	0.467737	0	0.213095	0.248388		1.0841	0	1.55751	0	0.660402	0.786677		0.599526	0	1.02748	0.699473	0.581619	0.428673		0.479416	0.510411	0.29829	0.679015	0.491783	0.155986		G	319	0	0.447307	0.368524	0.278688		0.319812	0.1874	0.106123		319
320	2.03585	0.518054	1.48289	1.05394	1.27268	0.643925		3.63929	1.21261	3.83992	0.795856	2.37192	1.59052		2.09716	1.29404	3.23594	2.73676	2.34097	0.839267		1.00104	2.1155	1.50748	2.19247	1.70412	0.559971		A	320	0	1.09923	1.06829	0.431438		0.247404	0.0899287	0.350964		320
321	0.826739	0	2.50255	0	0.832321	1.17972		0	0.795225	2.89575	0	0.922744	1.36771		0.163843	0.049509	0.477067	0	0.172605	0.214258		0.24982	0.488572	1.43985	0	0.54456	0.629309		G	321	0	0.0904223	-0.659717	-0.287762		0.923507	0.313323	0.681911		321
322	2.75223	0	3.05412	0	1.45159	1.68068		1.84211	1.19873	2.07222	0	1.27827	0.928902		2.04715	0	1.65501	0	0.925541	1.08065		1.48094	0.524802	0.97565	0.703721	0.921279	0.416616		G	322	0	-0.173322	-0.526048	-0.53031		0.86269	0.617399	0.562668		322
323																													C	323	0	0	0	0		#DIV/0!	#DIV/0!	#DIV/0!		323
324																													U	324	0	0	0	0		#DIV/0!	#DIV/0!	#DIV/0!		324
325																													A	325	0	0	0	0		#DIV/0!	#DIV/0!	#DIV/0!		325
326																													G	326	0	0	0	0		#DIV/0!	#DIV/0!	#DIV/0!		326
327																													A	327	0	0	0	0		#DIV/0!	#DIV/0!	#DIV/0!		327
328																													A	328	0	0	0	0		#DIV/0!	#DIV/0!	#DIV/0!		328
329																													G	329	0	0	0	0		#DIV/0!	#DIV/0!	#DIV/0!		329
330																													G	330	0	0	0	0		#DIV/0!	#DIV/0!	#DIV/0!		330
331																													A	331	0	0	0	0		#DIV/0!	#DIV/0!	#DIV/0!		331
332																													G	332	0	0	0	0		#DIV/0!	#DIV/0!	#DIV/0!		332
333																													A	333	0	0	0	0		#DIV/0!	#DIV/0!	#DIV/0!		333
334																													G	334	0	0	0	0		#DIV/0!	#DIV/0!	#DIV/0!		334
335																													A	335	0	0	0	0		#DIV/0!	#DIV/0!	#DIV/0!		335
336																													G	336	0	0	0	0		#DIV/0!	#DIV/0!	#DIV/0!		336
337																													A	337	0	0	0	0		#DIV/0!	#DIV/0!	#DIV/0!		337
338																													U	338	0	0	0	0		#DIV/0!	#DIV/0!	#DIV/0!		338
339																													G	339	0	0	0	0		#DIV/0!	#DIV/0!	#DIV/0!		339
340																													G	340	0	0	0	0		#DIV/0!	#DIV/0!	#DIV/0!		340
341																													G	341	0	0	0	0		#DIV/0!	#DIV/0!	#DIV/0!		341
342																													U	342	0	0	0	0		#DIV/0!	#DIV/0!	#DIV/0!		342
343																													G	343	0	0	0	0		#DIV/0!	#DIV/0!	#DIV/0!		343
344																													C	344	0	0	0	0		#DIV/0!	#DIV/0!	#DIV/0!		344
345																													G	345	0	0	0	0		#DIV/0!	#DIV/0!	#DIV/0!		345
346																													A	346	0	0	0	0		#DIV/0!	#DIV/0!	#DIV/0!		346
347																													G	347	0	0	0	0		#DIV/0!	#DIV/0!	#DIV/0!		347
348																													A	348	0	0	0	0		#DIV/0!	#DIV/0!	#DIV/0!		348
349																													G	349	0	0	0	0		#DIV/0!	#DIV/0!	#DIV/0!		349
350																													C	350	0	0	0	0		#DIV/0!	#DIV/0!	#DIV/0!		350
351																													G	351	0	0	0	0		#DIV/0!	#DIV/0!	#DIV/0!		351
352																													U	352	0	0	0	0		#DIV/0!	#DIV/0!	#DIV/0!		352
353																													C	353	0	0	0	0		#DIV/0!	#DIV/0!	#DIV/0!		353
354																													G	354	0	0	0	0		#DIV/0!	#DIV/0!	#DIV/0!		354
355																													G	355	0	0	0	0		#DIV/0!	#DIV/0!	#DIV/0!		355
356																													U	356	0	0	0	0		#DIV/0!	#DIV/0!	#DIV/0!		356
357																													A	357	0	0	0	0		#DIV/0!	#DIV/0!	#DIV/0!		357

## Sheet: INIBD-XL
	BG:RNAalone							1INIBD:1RNA							2INIBD:1RNA							3INIBD:1RNA										Difference				T-Tests					Significant			Note
nt	T1	T2	T3	T4	Average	STDev		T1	T2	T3	T4	Average	STDev		T1	T2	T3	T4	Average	STDev		T1	T2	T3	T4	Average	STDev			nt	BG-BG	1:1-BG	2:1-BG	3:1-BG		1:1-BG	2:1-BG	3:1-BG		nt	1:1-BG	2:1-BG	3:1-BG
1																													G	1	0	0	0	0		#DIV/0!	#DIV/0!	#DIV/0!		1
2																													G	2	0	0	0	0		#DIV/0!	#DIV/0!	#DIV/0!		2
3																													G	3	0	0	0	0		#DIV/0!	#DIV/0!	#DIV/0!		3
4																													U	4	0	0	0	0		#DIV/0!	#DIV/0!	#DIV/0!		4
5																													C	5	0	0	0	0		#DIV/0!	#DIV/0!	#DIV/0!		5
6																													U	6	0	0	0	0		#DIV/0!	#DIV/0!	#DIV/0!		6
7																													C	7	0	0	0	0		#DIV/0!	#DIV/0!	#DIV/0!		7
8																													U	8	0	0	0	0		#DIV/0!	#DIV/0!	#DIV/0!		8
9																													C	9	0	0	0	0		#DIV/0!	#DIV/0!	#DIV/0!		9
10																													U	10	0	0	0	0		#DIV/0!	#DIV/0!	#DIV/0!		10
11																													G	11	0	0	0	0		#DIV/0!	#DIV/0!	#DIV/0!		11
12																													G	12	0	0	0	0		#DIV/0!	#DIV/0!	#DIV/0!		12
13	0.112323	0	0	0	0.0280807	0.0561614		0.126285	0	0	0	0.0315713	0.0631426		0.0840493	0	0.0615744	0	0.0364059	0.0430276		0.125606	0	0.0186715	0	0.0360693	0.0603363		U	13	0	0.00349059	0.00832522	0.00798857		0.936847	0.821769	0.852706		13
14	0.073222	0	0	0	0.0183055	0.036611		0.00944671	0	0	0	0.00236168	0.00472335		0.0339701	0	0	0	0.00849253	0.0169851		0.163712	0	0	0	0.0409281	0.0818561		U	14	0	-0.0159438	-0.00981297	0.0226225		0.420869	0.644017	0.631851		14
15	0	0	0	0	0	0		0	0	0	0	0	0		0	0.00747669	0	0.00405243	0.00288228	0.00360985		0.00853359	0.0556645	0	0	0.0160495	0.0267146		A	15	0	0	0.00288228	0.0160495		#DIV/0!	0.161402	0.274807		15
16	0.160126	0	0	0	0.0400316	0.0800631		0.161834	0	0	0	0.0404586	0.0809172		0.13331	0	0.0466883	0	0.0449996	0.0628531		0.0907472	0	0.10035	0	0.0477742	0.055304		G	16	0	0.000427056	0.00496805	0.00774266		0.994257	0.925416	0.878781		16
17	0	0	0	0	0	0		0	0	0	0	0	0		0	0	0	0	0	0		0	0	0	0	0	0		A	17	0	0	0	0		#DIV/0!	#DIV/0!	#DIV/0!		17
18	0.00474895	0.00120091	0.000961647	0	0.00172788	0.00207984		0.0227862	0	0.1123	0	0.0337717	0.0534431		0	0	0.00710632	0.0975355	0.0261604	0.0477011		0.0497351	0	0.0111099	0	0.0152113	0.0236042		C	18	0	0.0320438	0.0244326	0.0134834		0.275993	0.345583	0.298496		18
19	0.0269534	0	0	0	0.00673836	0.0134767		0.0293324	0	0	0	0.00733309	0.0146662		0	0	0	0	0	0		0	0	0	0	0	0		C	19	0	0.000594728	-0.00673836	-0.00673836		0.954319	0.355918	0.355918		19
20	0	0.057779	0	0.0243097	0.0205222	0.0273541		0	0	0.0250377	0.014208	0.00981142	0.0121614		0	0	0	0.197807	0.0494519	0.0989037		0	0.0304437	0	0.0321391	0.0156457	0.0180794		A	20	0	-0.0107107	0.0289297	-0.00487645		0.501134	0.593296	0.776156		20
21	0.0822525	0.0405778	0	0.0124522	0.0338206	0.0364772		0.0605366	0	0.17242	0	0.0582391	0.081294		0.0530327	0	0.0217266	0.181506	0.0640664	0.0812631		0.0948457	0	0.0723992	0	0.0418112	0.0491414		G	21	0	0.0244185	0.0302458	0.00799059		0.603403	0.522387	0.802724		21
22	0.365269	0	0.090472	0	0.113935	0.172898		0.410005	0	0.357702	0.0683287	0.209009	0.204926		0.260428	0.0991295	0.139493	0	0.124763	0.107773		0.22959	0	0.262976	0	0.123141	0.142843		A	22	0	0.0950736	0.0108273	0.00920618		0.50482	0.918819	0.937239		22
23	1.29915	0.0187965	0.101846	0.169404	0.397299	0.604381		1.05059	0.162387	0.404327	0.382264	0.499891	0.383033		0.791332	0.426774	0.747892	0	0.491499	0.365786		0.877808	0	0.797483	0	0.418823	0.484725		U	23	0	0.102592	0.0942003	0.0215238		0.783944	0.79864	0.957494		23
24	4.80388	3.27995	2.37778	3.49899	3.49015	1.00125		3.13258	2.36569	2.11707	2.40783	2.50579	0.437107		2.2098	2.07519	2.40839	1.59754	2.07273	0.345096		2.35988	0.210921	2.01709	0.376548	1.24111	1.10492		C	24	0	-0.984361	-1.41742	-2.24904		0.121611	0.0366938	0.0234987		24
25	4.74366	10.4123	10.5632	9.01798	8.68429	2.71762		3.08669	5.58038	5.29927	6.15964	5.03149	1.34511		2.47792	3.25537	2.78885	5.28451	3.45166	1.26298		3.63404	3.68509	2.58576	3.54676	3.36291	0.521241		U	25	0	-3.6528	-5.23263	-5.32138		0.0526263	0.0129488	0.00849842		25
26	0.684015	1.16506	1.31888	1.04517	1.05328	0.270471		0.459518	0.492094	0.672918	0.747045	0.592894	0.139184		0.368904	0.444349	0.503589	0.941975	0.564704	0.257482		0.62771	0.421415	0.403124	0.433029	0.47132	0.104985		G	26	0	-0.460391	-0.48858	-0.581965		0.023185	0.0397617	0.00702455		26
27	0.331645	0.204028	0.355419	0.235773	0.281716	0.0731919		0.211749	0	0	0.0787116	0.0726152	0.0999022		0.167601	0.0552768	0.172913	0	0.0989479	0.085405		0.0794154	0	0.122153	0.0482757	0.0624611	0.0514886		A	27	0	-0.209101	-0.182768	-0.219255		0.0149161	0.0174689	0.00271033		27
28	0.0988808	0.107585	0.136701	0.0710093	0.103544	0.0270555		0.0246473	0	0.039431	0	0.0160196	0.0194575		0.0623281	0.00624332	0.0272491	0.142913	0.0596833	0.0601164		0	0	0.0425579	0.0101435	0.0131753	0.0201635		G	28	0	-0.0875245	-0.0438608	-0.0903688		0.00191483	0.231641	0.00173411		28
29	0.0883472	0	0	0	0.0220868	0.0441736		0.112685	0	0	0	0.0281713	0.0563427		0.114469	0	0.0642692	0.0044849	0.0458057	0.054348		0.0328406	0	0.0492672	0	0.0205269	0.0246329		C	29	0	0.00608454	0.0237189	-0.00155985		0.870619	0.523435	0.95282		29
30	1.11312	0	0	0	0.278279	0.556559		1.10041	0	0.601862	0	0.425568	0.531886		1.20824	0.202964	1.02738	0	0.609645	0.597179		1.28055	0	0.898871	0	0.544856	0.648154		C	30	0	0.147289	0.331365	0.266576		0.715171	0.44788	0.555553		30
31	0	0.4663	0	0	0.116575	0.23315		0	0.284026	0	0.0236861	0.076928	0.138516		0	0.292857	0	0	0.0732143	0.146429		0	0.991093	0	0.57773	0.392206	0.4833		U	31	0	-0.0396471	-0.0433608	0.275631		0.779836	0.763439	0.343889		31
32	0.410411	0	0	0	0.102603	0.205205		0.514602	0	0	0.0245386	0.134785	0.253475		0.469825	0	0.280906	0	0.187683	0.230032		0.531294	0	0.439029	0.0886186	0.264736	0.259829		G	32	0	0.0321825	0.08508	0.162133		0.850061	0.600887	0.365211		32
33	0	0.0655439	0	0	0.016386	0.0327719		0	0	0	0	0	0		0.0163918	0.031027	0	0	0.0118547	0.0149358		0	0.218048	0	0.106935	0.0812457	0.104206		G	33	0	-0.016386	-0.00453125	0.0648597		0.355918	0.809723	0.279906		33
34	0.94257	0	0	0	0.235643	0.471285		0.945927	0	0.264434	0	0.30259	0.446639		0.833389	0	0.620604	0.249113	0.425776	0.372649		0.503805	0	0.652126	0	0.288983	0.339138		G	34	0	0.0669477	0.190134	0.0533404		0.843443	0.550131	0.860274		34
35	0	0	0	0	0	0		0	0	0	0	0	0		0	0	0	0	0	0		0	0.157711	0	0	0.0394278	0.0788556		A	35	0	0	0	0.0394278		#DIV/0!	#DIV/0!	0.355918		35
36	0.0317696	0	0	0	0.0079424	0.0158848		0.0188156	0	0.198451	0	0.0543167	0.0964982		0.0573815	0	0	0.110823	0.0420511	0.0532327		0.0747936	0	0.0285768	0	0.0258426	0.0353051		G	36	0	0.0463743	0.0341087	0.0179002		0.379552	0.265435	0.390777		36
37	0.0103217	0	0	0.0302613	0.0101457	0.0142658		0.00921501	0	0.191808	0	0.0502558	0.0944682		0.00818051	0	0	0.218319	0.056625	0.107865		0	0	0.0193249	0.000998317	0.00508081	0.00950774		C	37	0	0.04011	0.0464792	-0.00506492		0.433277	0.425696	0.57617		37
38	0.286187	0	0.0155945	0.140114	0.110474	0.132866		0.292425	0.147488	0.515624	0.0651427	0.25517	0.197425		0.275916	0.273789	0.284303	0.428214	0.315556	0.0752425		0.227176	0.0193358	0.338778	0.0558719	0.16029	0.149558		U	38	0	0.144696	0.205082	0.0498165		0.269621	0.0362347	0.636185		38
39	0.373849	0.485875	0.607873	0.572107	0.509926	0.104172		0.428856	0.587123	1.03238	0.672057	0.680105	0.255562		0.558786	0.602042	0.67491	1.26342	0.774789	0.329258		1.0062	0.715371	0.790361	0.834876	0.836701	0.123289		C	39	0	0.170179	0.264863	0.326775		0.263593	0.175948	0.00673296		39			Increase
40	0.91848	0.733085	0.815892	0.897717	0.841293	0.0846476		0.563493	0.296469	1.00153	0.610615	0.618027	0.29069		0.458001	0.242217	0.477749	0.551433	0.43235	0.132979		0.492387	0	0.364748	0.09248	0.237404	0.229925		U	40	0	-0.223266	-0.408943	-0.603889		0.190697	0.00203745	0.00263161		40
41	0.0908669	0.350276	0.162759	0.2486	0.213125	0.111882		0.0925012	0.0897677	0	0.0681946	0.0626159	0.0431363		0.0301649	0.0403016	0	0	0.0176166	0.0207586		0.0969148	0.123534	0	0.0390567	0.0648763	0.0558054		C	41	0	-0.150509	-0.195509	-0.148249		0.0458795	0.0138643	0.0554095		41
42	0.0876849	0	0	0	0.0219212	0.0438424		0.0635686	0	0	0	0.0158922	0.0317843		0.0350417	0	0.066577	0	0.0254047	0.0320355		0	0	0	0	0	0		U	42	0	-0.00602905	0.00348344	-0.0219212		0.831177	0.9021	0.355918		42
43	0.0451351	0	0	0	0.0112838	0.0225675		0.0380778	0	0.00571148	0	0.0109473	0.0182863		0.00671178	0	0.0203346	0	0.0067616	0.0095859		0.0300525	0	0	0	0.00751311	0.0150262		G	43	0	-0.000336457	-0.00452216	-0.00377065		0.982268	0.724891	0.790234		43
44	0.0559664	0.0296422	0	0	0.0214021	0.0269486		0.0379229	0	0	0	0.00948071	0.0189614		0.0169686	0	0	0	0.00424216	0.00848431		0.161387	0	0	0	0.0403467	0.0806934		G	44	0	-0.0119214	-0.01716	0.0189446		0.496549	0.270093	0.671675		44
45	0	0.0613977	0	0	0.0153494	0.0306989		0	0	0.11367	0	0.0284175	0.056835		0	0.010821	0	0.00733281	0.00453846	0.0054306		0.0320524	0	0	0	0.00801309	0.0160262		C	45	0	0.0130681	-0.010811	-0.00733635		0.699794	0.5139	0.686557		45
46	0.0233636	0	0	0	0.00584091	0.0116818		0.0219134	0	0	0	0.00547835	0.0109567		0	0	0	0	0	0		0	0	0	0	0	0		U	46	0	-0.000362553	-0.00584091	-0.00584091		0.965358	0.355918	0.355918		46
47	0	0	0	0	0	0		0	0	0	0	0	0		0	0.0227975	0	0	0.00569938	0.0113988		0.0318561	0	0	0	0.00796402	0.015928		A	47	0	0	0.00569938	0.00796402		#DIV/0!	0.355918	0.355918		47
48	0.0612721	0	0.00377043	0	0.0162606	0.0300603		0.0685574	0	0.17971	0.00315809	0.0628564	0.0840677		0.0466969	0.0214329	0.0725709	0.0248381	0.0413847	0.0236126		0.0993549	0	0.00599721	0	0.026338	0.04876		A	48	0	0.0465958	0.025124	0.0100774		0.336794	0.236681	0.736974		48
49	0.143263	0.060929	0.00902299	0.0223129	0.058882	0.0604086		0.149131	0.0476437	0.162923	0.0990106	0.114677	0.052452		0.125772	0.129926	0.109908	0	0.0914017	0.061542		0.22932	0	0.0601458	0	0.0723666	0.108409		C	49	0	0.055795	0.0325197	0.0134845		0.212517	0.47927	0.835168		49
50	0.723888	1.17353	0.915464	1.0708	0.970921	0.195897		0.749029	0.815968	0.975992	1.06055	0.900385	0.143067		0.748509	0.947388	0.934112	1.1401	0.942528	0.159972		1.2318	0.84364	0.847832	0.85156	0.943708	0.192088		U	50	0	-0.0705356	-0.0283931	-0.0272131		0.582043	0.829799	0.849302		50
51	0.0370438	0.00743024	0.0440051	0	0.0221198	0.0216546		0.0546621	0	0	0.01512	0.0174455	0.0258145		0.059595	0.0254059	0.0999614	0	0.0462405	0.0433457		0.073402	0	0.0540548	0.026178	0.0384087	0.0321151		A	51	0	-0.00467426	0.0241208	0.0162889		0.790746	0.357876	0.432543		51
52	0	0	0.162674	0	0.0406686	0.0813372		0	0	0.0571735	0	0.0142934	0.0285867		0	0	0.0622608	0.0404385	0.0256748	0.0309564		0	0	0.0285189	0	0.00712974	0.0142595		G	52	0	-0.0263752	-0.0149938	-0.0335388		0.563087	0.742174	0.447642		52
53	0	0	0	0	0	0		0	0	0.021641	0	0.00541024	0.0108205		0	0	0	0	0	0		0.030832	0	0	0.0183171	0.0122873	0.01508		G	53	0	0.00541024	0	0.0122873		0.355918	#DIV/0!	0.154306		53
54	0	0	0	0	0	0		0.00637406	0	0	0	0.00159351	0.00318703		0	0	0.0177918	0	0.00444794	0.00889588		0	0	0	0	0	0		G	54	0	0.00159351	0.00444794	0		0.355918	0.355918	#DIV/0!		54
55	0	0	0	0	0	0		0	0	0	0	0	0		0	0	0.0463614	0.0939879	0.0350873	0.0449393		0	0	0.010364	0	0.002591	0.00518201		A	55	0	0	0.0350873	0.002591		#DIV/0!	0.16942	0.355918		55
56	0	0	0	0	0	0		0	0	0.0193075	0	0.00482688	0.00965376		0	0	0	0	0	0		0	0	0	0	0	0		A	56	0	0.00482688	0	0		0.355918	#DIV/0!	#DIV/0!		56
57	0	0	0.0289482	0	0.00723706	0.0144741		0	0	0.0532666	0.037598	0.0227162	0.0269991		0	0	0.0268687	0.215874	0.0606857	0.104231		0	0	0	0.00521496	0.00130374	0.00260748		C	57	0	0.0154791	0.0534486	-0.00593332		0.351221	0.348909	0.450536		57
58	0	0	0.262349	0	0.0655872	0.131174		0	0	0	0	0	0		0	0	0	0	0	0		0	0	0	0	0	0		C	58	0	-0.0655872	-0.0655872	-0.0655872		0.355918	0.355918	0.355918		58
59	0.114411	0	0	0	0.0286028	0.0572057		0.135674	0	0	0	0.0339185	0.0678371		0.127658	0	0	0	0.0319144	0.0638288		0	0	0	0	0	0		C	59	0	0.00531572	0.00331155	-0.0286028		0.908547	0.94092	0.355918		59
60	0	0	0	0	0	0		0	0	0	0	0	0		0	0	0	0.163192	0.0407981	0.0815961		0	0.0285563	0	0	0.00713908	0.0142782		A	60	0	0	0.0407981	0.00713908		#DIV/0!	0.355918	0.355918		60
61	0.121325	0	0	0	0.0303313	0.0606626		0.157845	0	0	0	0.0394612	0.0789224		0.159397	0.023295	0.0937279	0.300474	0.144223	0.118065		0.163933	0	0.162266	0	0.0815497	0.0941679		C	61	0	0.00912989	0.113892	0.0512184		0.860497	0.13697	0.395725		61
62	1.35298	1.77794	1.50373	1.53577	1.54261	0.175973		1.35438	1.49966	1.69043	1.75981	1.57607	0.18423		1.34939	2.01553	1.91545	2.57983	1.96505	0.503984		2.26691	1.56909	1.80515	1.64796	1.82227	0.31224		U	62	0	0.0334624	0.422446	0.279669		0.801578	0.164572	0.169641		62
63	0.100869	0	0	0	0.0252172	0.0504345		0.125344	2.77582e-05	0	0	0.0313429	0.0626672		0.121023	0.152644	0.109044	0.340808	0.18088	0.108194		0.121685	0.103119	0.0984604	0.024507	0.0869428	0.0428158		G	63	0	0.00612561	0.155662	0.0617256		0.883943	0.040226	0.111292		63
64	0.0563844	0	0	0	0.0140961	0.0281922		0.0980834	0	0	0	0.0245208	0.0490417		0.0674768	0	0.0458613	0.0250838	0.0346055	0.0288411		0	0	0.110484	0	0.0276211	0.0552422		C	64	0	0.0104248	0.0205094	0.013525		0.725098	0.348374	0.677984		64
65	0.488504	0.0177516	0	0	0.126564	0.241439		0.604971	0	0	0	0.151243	0.302486		0.487726	0.349585	0.228297	0	0.266402	0.206822		0.297907	0	0.321038	0	0.154736	0.178923		U	65	0	0.0246789	0.139838	0.0281723		0.902688	0.41285	0.857451		65
66	2.26293	2.49542	2.32792	2.4771	2.39084	0.113578		1.98695	1.98976	2.0642	2.18898	2.05747	0.0946894		2.27053	2.13443	2.48983	2.82175	2.42913	0.299908		3.06612	2.07155	2.41885	1.99908	2.3889	0.487238		U	66	0	-0.333368	0.0382926	-0.00194186		0.00406528	0.8192	0.994058		66
67	0.197021	0.263975	0.201534	0.279772	0.235576	0.0424466		0.172602	0.223832	0.162162	0.194574	0.188293	0.0272734		0.130586	0.264444	0.147982	0.567977	0.277747	0.202407		0.270948	0.227449	0.121851	0.224084	0.211083	0.063201		A	67	0	-0.047283	0.0421716	-0.0244922		0.110018	0.697552	0.543747		67
68	0.158438	0.133687	0.100768	0.147495	0.135097	0.0250266		0.119814	0.0452348	0.300926	0.043868	0.127461	0.120965		0.0992765	0.123227	0.0993866	0.165559	0.121862	0.0312334		0.218439	0.109389	0.0927439	0.0508431	0.117854	0.0714374		A	68	0	-0.00763646	-0.0132348	-0.0172435		0.905638	0.532942	0.664694		68
69	0	0.119455	0	0.00211696	0.0303931	0.0593832		0	0	0.0980425	0	0.0245106	0.0490213		0	0.0335755	0.00821541	0.22794	0.0674327	0.107955		0.0106697	0.122675	0	0.0219156	0.0388151	0.0566183		G	69	0	-0.00588243	0.0370396	0.00842209		0.883577	0.569679	0.84413		69
70	0.0905572	0	0	0.0168743	0.0268579	0.0432048		0.0645821	0	0.114195	0	0.0446942	0.0554406		0.0135815	0	0.0491658	0.141409	0.051039	0.0637134		0.0159954	0	0	0	0.00399886	0.00799772		C	70	0	0.0178363	0.0241811	-0.022859		0.629897	0.552995	0.338211		70
71	0	0	0	0	0	0		0	0	0	0	0	0		0	0	0	0.0934304	0.0233576	0.0467152		0	0	0	0	0	0		C	71	0	0	0.0233576	0		#DIV/0!	0.355918	#DIV/0!		71
72	0.625916	0.777152	0.47984	0.502248	0.596289	0.136618		0.654025	0.393338	0.498481	0.492316	0.50954	0.1077		0.638141	0.712329	0.62218	1.02647	0.74978	0.188597		0.980815	0.47043	0.602582	0.400396	0.613556	0.258793		U	72	0	-0.0867488	0.153491	0.0172668		0.357117	0.235523	0.909913		72
73	0.554518	0.410626	0.375408	0.470401	0.452738	0.0783678		0.499399	0	0	0.204355	0.175939	0.23618		0.510406	0.247306	0.626452	0.414242	0.449601	0.160361		0.655824	0.239444	0.581031	0.203401	0.419925	0.231704		C	73	0	-0.2768	-0.00313675	-0.0328131		0.0677585	0.973101	0.797453		73
74	0.411476	0.162427	1.50942	0	0.520831	0.680437		0.273757	0	0.301758	0	0.143879	0.16653		0.332487	0.139617	0.260437	0.117728	0.212567	0.101634		0.547105	0.249249	0.370006	0.118391	0.321188	0.182322		A	74	0	-0.376952	-0.308263	-0.199643		0.323193	0.404699	0.591398		74
75	0.245634	0	0	0	0.0614085	0.122817		0.498419	0	0	0	0.124605	0.24921		0.599982	0	0.164994	0	0.191244	0.283375		0.734361	0	0.226431	0	0.240198	0.346303		A	75	0	0.0631963	0.129836	0.178789		0.665158	0.432694	0.368052		75
76	0	0	0	0	0	0		0	0.0252231	0	0.006798	0.00800527	0.0119175		0	0.0895602	0	0.15117	0.0601825	0.0739044		0	0.136929	0.0685348	0.147304	0.0881919	0.0683953		U	76	0	0.00800527	0.0601825	0.0881919		0.227706	0.154509	0.0418319		76
77	0.0507941	0	0	0	0.0126985	0.025397		0.0460832	0	0	0	0.0115208	0.0230416		0.105765	0	0.0442226	0	0.037497	0.0500594		0.0457881	0.00457926	0.0747667	0	0.0312835	0.0355572		A	77	0	-0.00117772	0.0247984	0.018585		0.94747	0.410938	0.427598		77
78	0.0707894	0	0	0	0.0176974	0.0353947		0.111887	0	0	0	0.0279717	0.0559434		0	0	0.0900275	0	0.0225069	0.0450138		0	0	0.0181385	0	0.00453463	0.00906926		A	78	0	0.0102743	0.00480952	-0.0131627		0.766754	0.872118	0.498318		78
79	0.219869	0	0	0	0.0549673	0.109935		0.182625	0	0	0	0.0456564	0.0913127		0.184224	0.0729214	0.245434	0.0478758	0.137614	0.0931588		0.204799	0	0.163321	0	0.0920302	0.107608		A	79	0	-0.00931089	0.0826466	0.0370629		0.900586	0.295019	0.646981		79
80	0.00628929	0	0	0	0.00157232	0.00314464		0.0563807	0	0	0	0.0140952	0.0281903		0.0221228	0	0.0544812	0	0.019151	0.025759		0.00849827	0.0597041	0	0	0.0170506	0.0287165		G	80	0	0.0125229	0.0175787	0.0154783		0.411228	0.224269	0.325099		80
81	0.190699	0	0	0	0.0476746	0.0953493		0.218184	0	0	0	0.0545459	0.109092		0.196449	0.0569914	0.182679	0.0128975	0.112254	0.0912398		0.0823659	0	0.216142	0	0.0746271	0.102021		C	81	0	0.00687128	0.0645795	0.0269524		0.927523	0.365526	0.712797		81
82	0.0457292	0.357938	0.265406	0.176584	0.211414	0.132977		0.072446	0.155983	0	0.156448	0.0962194	0.0753273		0.00815501	0.0970199	0.0531993	0.130614	0.072247	0.0532008		0.00564951	0.372861	0.239973	0.263285	0.220442	0.154472		U	82	0	-0.115195	-0.139167	0.00902795		0.18241	0.0999775	0.932294		82
83	2.47021	2.69045	2.25053	2.28926	2.42511	0.201139		2.52496	2.39782	2.62532	2.52631	2.5186	0.0932302		2.61767	2.63049	2.91089	2.89129	2.76258	0.160215		2.4979	2.1552	2.50972	2.12786	2.32267	0.209516		U	83	0	0.0934901	0.337471	-0.102444		0.431332	0.0393372	0.506984		83		Increase
84	0.568665	0.380365	0.292806	0.27567	0.379377	0.134264		0.432503	0.378679	0.213232	0.205954	0.307592	0.115312		0.473945	0.408039	0.521055	0.279386	0.420606	0.104938		0.448322	0.1943	0.401242	0.24533	0.322298	0.121685		G	84	0	-0.0717847	0.0412295	-0.0570784		0.448228	0.645617	0.551918		84
85	0.77943	0.16407	0	0.240066	0.295892	0.337567		0.585121	0.0648511	0	0.0133644	0.165834	0.280919		0.461817	0.0158872	0.399627	0	0.219333	0.245494		0.309582	0	0.222165	0	0.132937	0.157596		C	85	0	-0.130058	-0.076559	-0.162955		0.57528	0.726327	0.41531		85
86	1.2866	0.589964	0.444566	1.03534	0.839119	0.390084		1.43842	0.784344	0.776234	0.775933	0.943734	0.329817		1.25558	1.24348	1.14856	1.08289	1.18263	0.081922		1.12136	0.269213	0.970666	0.413608	0.693712	0.41563		C	86	0	0.104614	0.343508	-0.145407		0.696329	0.135549	0.628137		86
87	0.946368	1.61512	1.58579	1.40025	1.38688	0.308701		1.28515	1.84356	1.86974	2.11727	1.77893	0.35153		1.34756	1.54268	1.34302	2.65484	1.72203	0.628801		1.60565	1.80602	1.27346	1.6609	1.58651	0.225157		U	87	0	0.392047	0.335142	0.199622		0.144754	0.375579	0.336329		87
88	2.02713	2.12093	2.28836	2.13461	2.14276	0.108187		1.77845	1.674	1.37776	2.23409	1.76607	0.355182		1.82819	1.94153	1.99247	2.4437	2.05147	0.27035		2.64581	2.00422	1.7728	1.78326	2.05152	0.410314		U	88	0	-0.376683	-0.091285	-0.0912339		0.0887824	0.553771	0.682206		88
89	0.271204	0.252538	0.189443	0.267838	0.245256	0.0380849		0.202656	0.150396	0.131332	0.292151	0.194134	0.0719654		0.232726	0.198537	0.247472	0.206916	0.221413	0.0226608		0.308429	0.259697	0.25201	0.203194	0.255833	0.0430763		G	89	0	-0.0511223	-0.023843	0.0105769		0.255895	0.323267	0.725574		89
90	0.144801	0.0642733	0.0859141	0.133659	0.107162	0.0383391		0.118389	0.0785478	0	0.152783	0.0874299	0.0657074		0.153182	0.0945861	0.12724	0.316088	0.172774	0.0985045		0.261704	0.10934	0.0973298	0.12768	0.149013	0.0761565		A	90	0	-0.0197318	0.0656123	0.0418518		0.622506	0.260769	0.364152		90
91	1.0649	0	0	0	0.266224	0.532448		0.973546	0	0.414238	0.247242	0.408757	0.413193		0.910825	0.430708	1.12292	0.356981	0.705358	0.371201		1.02358	0	0.920152	0	0.485932	0.562693		G	91	0	0.142532	0.439134	0.219708		0.68706	0.224775	0.591135		91
92	0	0.541696	0	0	0.135424	0.270848		0	0.430109	0	0.134389	0.141125	0.202805		0.0163875	0.26601	0.0276491	0.321857	0.157976	0.158704		0.632374	1.40662	0.127762	0.734785	0.725386	0.525984		U	92	0	0.00570051	0.0225518	0.589962		0.974214	0.890458	0.0931484		92
93	0.109607	0.390668	0.363623	0.325597	0.297374	0.127992		0.108575	0.194031	0.0837225	0.365045	0.187843	0.127231		0.145534	0.177531	0.117576	0.287199	0.18196	0.0743122		0.0639054	0.32864	0.0859617	0.277773	0.18907	0.133723		G	93	0	-0.109531	-0.115414	-0.108304		0.270419	0.169862	0.286295		93
94	0.525593	0.224406	0.190321	0.350768	0.322772	0.151811		0.464072	0.251951	0.479786	0.371661	0.391868	0.104766		0.383275	0.501475	0.47602	0.477267	0.459509	0.052156		0.468043	0.119639	0.318064	0.193392	0.274785	0.152662		C	94	0	0.0690955	0.136737	-0.0479875		0.482066	0.139331	0.671389		94
95	5.31726	3.65092	2.42806	4.06623	3.86562	1.19166		4.55887	4.10709	4.17761	3.91513	4.18967	0.269964		4.20911	5.16753	4.57824	4.45957	4.60361	0.406211		4.56632	1.53164	3.95042	1.96359	3.00299	1.48176		U	95	0	0.324055	0.737994	-0.862627		0.614862	0.285491	0.399212		95
96	1.34262	4.50128	6.06442	4.16966	4.01949	1.96656		1.23298	2.65469	2.84309	3.52215	2.56322	0.961905		1.34991	1.68769	1.80282	3.74111	2.14538	1.08104		3.01261	3.30814	1.90737	3.14467	2.8432	0.635486		C	96	0	-1.45627	-1.87411	-1.17629		0.231714	0.145907	0.298383		96
97	0.493066	0.4256	0.399866	0.546204	0.466184	0.0662593		0.400809	0.347709	0.451471	0.399037	0.399757	0.0423675		0.401871	0.380854	0.51912	0.641429	0.485818	0.120261		0.553666	0.278138	0.542239	0.247676	0.40543	0.165106		A	97	0	-0.0664276	0.0196344	-0.0607545		0.14213	0.784501	0.520094		97
98	0.299123	0.181524	0.0784811	0.174562	0.183423	0.0903353		0.283211	0.048354	0.0322077	0.0688846	0.108164	0.117659		0.282788	0.0770722	0.334318	0.0408194	0.183749	0.146388		0.353501	0	0.306797	0	0.165074	0.191563		A	98	0	-0.0752582	0.000326913	-0.0183481		0.349411	0.997091	0.868142		98
99	0	0.0400623	0.00721826	0.119672	0.041738	0.054803		0	0.0142773	0	0.041176	0.0138633	0.0194125		0	0.00869654	0.0352241	0.0897204	0.0334103	0.0404192		0	0.07362	0.00518081	0.0698147	0.0371539	0.0399966		A	99	0	-0.0278747	-0.00832775	-0.00458415		0.374644	0.814925	0.896926		99
100	0.0882291	0	0	0	0.0220573	0.0441146		0.0708732	0	0	0	0.0177183	0.0354366		0.0733411	0	0.100637	0	0.0434945	0.0514445		0	0	0.0904978	0	0.0226245	0.0452489		G	100	0	-0.00433899	0.0214372	0.000567168		0.883141	0.550293	0.986261		100
101	0	0	0	0	0	0		0.06336	0	0	0	0.01584	0.03168		0.0536672	0.0106505	0	0	0.0160794	0.0255565		0	0.0587677	0.00367472	0	0.0156106	0.0288235		U	101	0	0.01584	0.0160794	0.0156106		0.355918	0.255017	0.320323		101
102	0.153462	0	0	0	0.0383654	0.0767308		0.162242	0	0	0	0.0405604	0.0811208		0.150408	0	0.230353	0.0964315	0.119298	0.0967057		0.154373	0.00482537	0.261241	0.00741875	0.106965	0.124353		A	102	0	0.002195	0.0809327	0.0685993		0.969914	0.237734	0.384003		102
103	0.275737	0	0	0.0365346	0.0780679	0.1329		0.313237	0.0599992	0	0.189532	0.140692	0.139598		0.382198	0.262541	0.241775	0.383177	0.317423	0.0758376		0.356359	0.203892	0.335791	0.420662	0.329176	0.0910098		G	103	0	0.0626241	0.239355	0.251108		0.539875	0.0203634	0.0206401		103
104	0.113928	0.217404	0.0536269	0.0387522	0.105928	0.0811148		0.30267	0.280777	0.167545	0.433731	0.296181	0.109158		0.472405	0.625784	0.437253	0.759967	0.573852	0.148646		0.657562	0.629438	0.548746	0.700371	0.634029	0.0638993		U	104	0	0.190253	0.467924	0.528101		0.0312503	0.00147793	5.09106e-05		104		Increase	Increase
105	0.764857	0	0	0	0.191214	0.382429		0.882337	0.0422564	0	0.342262	0.316714	0.406701		0.814741	0.418598	0.565929	0	0.449817	0.341546		0.773659	0	0.773912	0.118015	0.416397	0.41548		G	105	0	0.125499	0.258603	0.225182		0.66878	0.352051	0.455532		105
106	0.389236	1.24514	0.701383	0.692451	0.757052	0.356272		0.417342	0.56096	0.230933	0.636597	0.461458	0.178571		0.434185	0.731294	0.410363	0.524596	0.525109	0.145998		0.624177	0.932833	0.49142	0.676557	0.681247	0.18494		U	106	0	-0.295594	-0.231942	-0.0758051		0.188477	0.273636	0.71866		106
107	0.341471	0.418251	0.404184	0.332689	0.374149	0.0433353		0.315341	0.212936	0.306375	0.419362	0.313504	0.0844078		0.28622	0.329881	0.234533	0.664078	0.378678	0.194217		0.391666	0.210767	0.363746	0.258782	0.306241	0.0855802		G	107	0	-0.0606452	0.00452919	-0.0679082		0.248355	0.965169	0.206578		107
108	0.0786439	0.705628	0.523028	0.390884	0.424546	0.264252		0.0799443	0.344107	0.0902047	0.380001	0.223564	0.160639		0.0541382	0.24852	0.0715657	0.428371	0.200649	0.175382		0.121528	0.404507	0.116683	0.324478	0.241799	0.145406		U	108	0	-0.200982	-0.223897	-0.182747		0.241366	0.207678	0.271146		108
109	0	0.251461	0.0517119	0.0578555	0.0902572	0.110557		0	0.0336617	0	0.0036433	0.00932625	0.0163143		0	0.0393683	0	0.146026	0.0463486	0.0689946		0	0.157748	0	0.125335	0.0707707	0.0827834		G	109	0	-0.0809309	-0.0439085	-0.0194865		0.197679	0.525495	0.787289		109
110	0.18642	0	0	0	0.0466049	0.0932099		0.146473	0	0.0538813	0	0.0500885	0.0690941		0.10928	0.0247901	0.0553363	0.183267	0.0931684	0.0694843		0.147918	0	0.110333	0	0.0645626	0.0761131		C	110	0	0.00348351	0.0465635	0.0179576		0.954068	0.453658	0.775424		110
111	0	0	0	0	0	0		0	0	0	0	0	0		0	0	0	0	0	0		0	0	0	0	0	0		C	111	0	0	0	0		#DIV/0!	#DIV/0!	#DIV/0!		111
112	0.0900446	0	0	0	0.0225111	0.0450223		0.112528	0	0	0	0.0281319	0.0562638		0.100922	0	0	0.0476202	0.0371356	0.0480859		0.138922	0	0.0517986	0	0.0476801	0.0655459		C	112	0	0.00562076	0.0146244	0.025169		0.881147	0.672594	0.550064		112
113	0	0.117636	0	0	0.029409	0.058818		0	0	0	0	0	0		0	0.0583781	0	0.175968	0.0585864	0.082952		0	0.0901278	0	0.050316	0.035111	0.0436792		G	113	0	-0.029409	0.0291774	0.00570194		0.355918	0.586916	0.881408		113
114	0.213038	0.0211669	0.124939	0.059189	0.104583	0.084055		0.250816	0.0453375	0.176532	0.141163	0.153462	0.0853466		0.257416	0.149837	0.281444	0.470272	0.289742	0.133265		0.232881	0.0592407	0.306728	0.186479	0.196332	0.103946		U	114	0	0.0488788	0.185159	0.091749		0.445634	0.057031	0.218949		114
115	0.634726	0	0.0624941	0	0.174305	0.308358		0.684189	0	0.263686	0.209314	0.289297	0.286755		0.580617	0.128395	0.675179	0	0.346048	0.331899		0.384111	0	0.654106	0	0.259554	0.319334		C	115	0	0.114992	0.171743	0.0852492		0.604648	0.477054	0.714161		115
116	0.29991	0.500638	0.609757	0.665263	0.518892	0.161211		0.407169	0.513932	0.369246	0.626137	0.479121	0.115578		0.426955	0.336407	0.396317	0.73275	0.473107	0.177133		0.793678	0.395042	0.551246	0.581807	0.580443	0.164009		U	116	0	-0.039771	-0.045785	0.0615512		0.702314	0.715398	0.611699		116
117	0.0612493	0.141868	0	0.0384545	0.060393	0.0599097		0.28291	0.166771	0	0.14114	0.147705	0.116195		0.165972	0.17796	0.274759	0.419106	0.259449	0.117052		0.412681	0.383368	0.224114	0.293598	0.32844	0.0860454		G	117	0	0.087312	0.199056	0.268047		0.230062	0.0231679	0.00219302		117
118	0.287983	0.186417	0	0.22118	0.173895	0.123354		0.43948	0.231359	0.199959	0.394041	0.31621	0.118275		0.515704	0.401879	0.441136	0.434397	0.448279	0.0481069		0.582412	0.395652	0.530614	0.597259	0.526484	0.0917806		U	118	0	0.142315	0.274384	0.352589		0.146861	0.00604678	0.00374497		118			Increase
119	3.26314	3.82137	3.33943	3.51512	3.48477	0.247969		3.29634	3.44976	3.40821	3.72671	3.47025	0.182835		3.56771	3.62611	3.57455	4.00185	3.69256	0.207836		4.56912	2.40998	3.45273	2.64742	3.26981	0.974394		U	119	0	-0.0145119	0.207791	-0.214953		0.928012	0.246347	0.68388		119
120	0.264498	0.778497	0.434379	0.426941	0.476079	0.216315		0.315565	0.587741	0.335369	0.590149	0.457206	0.152337		0.23974	0.566422	0.228431	0.679406	0.4285	0.229226		0.455551	0.75694	0.41311	0.624982	0.562646	0.158604		G	120	0	-0.0188728	-0.0475787	0.0865674		0.891224	0.772907	0.542503		120
121	1.69254	0.761707	0.804399	0.787963	1.01165	0.454266		1.8981	1.05583	2.04386	1.38782	1.5964	0.457154		2.019	1.3214	1.70712	1.26054	1.57702	0.354859		2.27588	0.58257	1.99028	0.896461	1.4363	0.823016		U	121	0	0.584752	0.565363	0.424644		0.119501	0.097483	0.401107		121
122	0.131587	0.337307	0.146294	0.234337	0.212381	0.0948395		0.240801	0.341288	0	0.354645	0.234183	0.164183		0.141527	0.400667	0.0309003	0.607516	0.295153	0.259573		0	0.392617	0.132688	0.363379	0.222171	0.188289		G	122	0	0.0218022	0.0827716	0.00978984		0.825752	0.571067	0.929029		122
123	1.02313	0.735312	0.740349	0.624071	0.780716	0.170289		1.02448	0.532096	0.39537	0.937557	0.722376	0.305892		0.978228	0.470704	0.832464	0.488741	0.692534	0.252944		1.23187	0.570756	0.875632	0.594271	0.818131	0.308648		U	123	0	-0.0583406	-0.0881819	0.0374148		0.750259	0.584045	0.838918		123
124	0.128631	0	0	0.117593	0.0615558	0.0712212		0.310144	0	0	0.109073	0.104804	0.146231		0.129581	0	0.160783	0	0.072591	0.0847833		0	0.0720547	0.161975	0.0381484	0.0680444	0.0691924		G	124	0	0.0432484	0.0110352	0.00648866		0.613977	0.848595	0.900292		124
125	0.076499	0	0	0	0.0191248	0.0382495		0.0296045	0	0	0.0811636	0.027692	0.0382821		0.00420433	0	0.100501	0	0.0261763	0.0495893		0	0	0.0700414	0	0.0175104	0.0350207		A	125	0	0.00856726	0.00705151	-0.0016144		0.762254	0.829304	0.952378		125
126	0.271521	0	0	0	0.0678803	0.135761		0.246855	0	0	0.0717569	0.0796529	0.116487		0.179101	0	0.219864	0	0.0997414	0.116368		0.0636867	0	0.128129	0	0.047954	0.0613046		C	126	0	0.0117725	0.0318611	-0.0199264		0.899587	0.733759	0.798013		126
127	0	0	0	0	0	0		0	0	0	0	0	0		0	0	0	0	0	0		0	0.0668675	0	0	0.0167169	0.0334337		U	127	0	0	0	0.0167169		#DIV/0!	#DIV/0!	0.355918		127
128	0.55389	0	0.0427399	0.0514847	0.162029	0.262208		0.518384	0	0.101889	0.156563	0.194209	0.225645		0.343231	0.105176	0.326662	0	0.193767	0.168715		0.324606	0	0.337329	0.0145372	0.169118	0.187054		C	128	0	0.0321802	0.0317385	0.00708927		0.858536	0.845408	0.966317		128
129	0.311195	0.137754	0.0140341	0.0823268	0.136327	0.127086		0.277397	0.145887	0	0.119336	0.135655	0.113819		0.255475	0	0.262009	0	0.129371	0.149409		0.315937	0.00826464	0.295441	0	0.154911	0.174337		U	129	0	-0.000672383	-0.00695625	0.0185833		0.993966	0.945759	0.868886		129
130	0.0407838	0	0	0	0.010196	0.0203919		0.103871	0	0	0	0.0259679	0.0519357		0.172456	0	0.110936	0	0.0708479	0.0855765		0.0775606	0	0.160274	0	0.0594586	0.0765115		G	130	0	0.0157719	0.0606519	0.0492626		0.592334	0.21713	0.259797		130
131	0	0.0471728	0	0	0.0117932	0.0235864		0	0	0	0.0137602	0.00344005	0.0068801		0	0	0	0	0	0		0	0.0732185	0	0.0225205	0.0239348	0.0345284		G	131	0	-0.00835314	-0.0117932	0.0121416		0.521883	0.355918	0.582567		131
132	0.236553	0	0	0	0.0591383	0.118277		0.281893	0	0	0.0229435	0.0762091	0.137548		0.245956	0	0.152639	0	0.0996488	0.121207		0.265066	0	0.141243	0	0.101577	0.127721		U	132	0	0.0170708	0.0405106	0.0424391		0.856921	0.649289	0.643139		132
133	0.188753	0	0	0	0.0471882	0.0943764		0.210526	0	0	0	0.0526315	0.105263		0.151187	0	0.157956	0	0.0772858	0.0892847		0.0435473	0	0.0759514	0	0.0298747	0.0369459		A	133	0	0.00544329	0.0300976	-0.0173135		0.941124	0.659457	0.744258		133
134	0	0	0	0	0	0		0.0851971	0	0	0	0.0212993	0.0425986		0.0254701	0	0.00371507	0	0.00729628	0.0122418		0	0	0	0	0	0		A	134	0	0.0212993	0.00729628	0		0.355918	0.278253	#DIV/0!		134
135	0.18053	0	0.110898	0.0860274	0.0943639	0.0745475		0.180202	0.051003	0.125474	0.116717	0.118349	0.0529614		0.182547	0.109974	0.232823	0.172403	0.174437	0.0504458		0.142755	0	0.219677	0.09786	0.115073	0.0917357		C	135	0	0.0239851	0.080073	0.020709		0.618684	0.125521	0.738021		135
136	0.866432	1.06334	1.49844	1.37666	1.20122	0.2888		0.872621	1.05176	1.05048	1.17702	1.03797	0.125197		0.7623	0.790754	1.0797	1.10204	0.933698	0.182085		1.00765	0.63901	1.01891	0.714464	0.845007	0.196782		U	136	0	-0.163247	-0.26752	-0.356211		0.339604	0.168123	0.0876158		136
137	0.0999199	0.0299057	0.013034	0.114843	0.0644257	0.0504464		0.152683	0.0229429	0.185917	0.0517831	0.103331	0.0782633		0.10246	0	0.146385	0.119189	0.0920085	0.0639541		0.12951	0.0306313	0.140809	0.00513104	0.0765204	0.0686615		A	137	0	0.0389056	0.0275827	0.0120947		0.43535	0.523488	0.786023		137
138	0.0747388	0	0	0.0317858	0.0266311	0.0353994		0.128782	0	0	0	0.0321955	0.0643909		0.0693524	0	0.0525856	0	0.0304845	0.0358598		0.055229	0	0.080881	0	0.0340275	0.0406632		G	138	0	0.00556432	0.00385336	0.00739634		0.884584	0.883456	0.792994		138
139	0.0220802	0	0.020703	0.0189067	0.0154225	0.0103634		0.0263849	0.00955675	0	0	0.00898543	0.0124438		0.00774688	0.0296011	0	0	0.00933699	0.0139943		0.0116153	0	0.0111729	0	0.00569706	0.00658087		A	139	0	-0.00643706	-0.0060855	-0.00972543		0.456907	0.510767	0.16419		139
140	0.0555428	0	0	0	0.0138857	0.0277714		0.109097	0	0.043753	0	0.0382124	0.0515611		0.0717431	0	0.021559	0	0.0233255	0.0338405		0	0	0.0631543	0	0.0157886	0.0315771		G	140	0	0.0243267	0.00943981	0.00190286		0.437908	0.681338	0.930835		140
141	0	0	0.0289487	0.0571098	0.0215146	0.0273742		0	0.0202587	0	0.0455215	0.0164451	0.0216091		0	0.0345212	0.0193178	0.0878214	0.0354151	0.0376854		0	0.0649724	0	0.066418	0.0328476	0.0379337		A	141	0	-0.00506958	0.0139005	0.011333		0.78105	0.572416	0.645191		141
142	0.241621	0.0295811	0.0396983	0.172733	0.120908	0.103591		0.260286	0.133136	0.073359	0.143876	0.152664	0.0781674		0.193494	0.190356	0.226876	0.274246	0.221243	0.0390091		0.200677	0.0402243	0.209737	0.0567666	0.126851	0.0908046		U	142	0	0.0317562	0.100335	0.00594309		0.641928	0.119798	0.934047		142
143	1.26107	1.22951	1.17493	1.49621	1.29043	0.141726		1.4058	1.01274	1.00589	1.71226	1.28417	0.341161		1.27815	1.17462	1.40756	1.85753	1.42946	0.300864		1.759	0.935767	1.37037	1.22598	1.32278	0.342394		C	143	0	-0.00625578	0.139035	0.0323511		0.974081	0.435116	0.867134		143
144	0.541084	0	0	0	0.135271	0.270542		0.514368	0	0	0	0.128592	0.257184		0.463992	0	0.194924	0.0654417	0.181089	0.205259		0.327103	0	0.292054	0	0.154789	0.179307		C	144	0	-0.006679	0.0458184	0.0195184		0.972614	0.796322	0.908193		144
145	0.168298	0.0807382	0	0.048993	0.0745074	0.0707999		0.209308	0	0	0	0.0523271	0.104654		0.114698	0	0	0	0.0286744	0.0573488		0.0144468	0	0.0878376	0	0.0255711	0.0420659		C	145	0	-0.0221803	-0.045833	-0.0489363		0.737524	0.353216	0.279563		145
146	0.494566	0.0716472	0.0071876	0.202639	0.19401	0.216243		0.532725	0.0285496	0	0.140325	0.1754	0.245792		0.423948	0.0306735	0.33692	0	0.197885	0.214129		0.337221	0	0.444088	0	0.195327	0.229725		U	146	0	-0.01861	0.00387566	0.0013175		0.913191	0.980506	0.993607		146
147	0.975228	0.665458	0.609726	0.872788	0.7808	0.17208		0.982388	0.629921	0.628224	1.12701	0.841886	0.252731		1.01227	0.576619	0.971779	0.438033	0.749675	0.28598		1.19574	0.424735	0.825221	0.562537	0.752059	0.339248		C	147	0	0.0610861	-0.0311257	-0.0287411		0.703302	0.858187	0.88484		147
148	0.00297378	0.230405	0	0.0812007	0.0786449	0.107933		0	0.0628183	0.0645252	0.147119	0.0686156	0.0603358		0	0	0	0	0	0		0	0.0793573	0	0.0801367	0.0398735	0.046043		A	148	0	-0.0100293	-0.0786449	-0.0387714		0.87646	0.195302	0.533266		148
149	0.0203289	0.0756921	0	0.0541453	0.0375416	0.0338467		0.0713249	0	0.0872407	0.135242	0.0734519	0.0559996		0.0544615	0	0	0	0.0136154	0.0272307		0	0.0101008	0.00617999	0.0650021	0.0203207	0.0300764		G	149	0	0.0359103	-0.0239262	-0.0172208		0.314458	0.312872	0.475683		149
150	0.115505	0.0325337	0.04943	0.0957454	0.0733035	0.0388016		0.0923587	0	0.302028	0.183389	0.144444	0.129004		0.0465618	0	0.0454015	0.189641	0.070401	0.0823967		0	0	0.0523746	0.0395382	0.0229782	0.0270455		A	150	0	0.0711403	-0.00290248	-0.0503253		0.331548	0.95125	0.0774182		150
151	0.535141	0.22912	0.362941	0.532561	0.414941	0.147779		0.452472	0.348607	0.675406	0.564507	0.510248	0.141052		0.458631	0.138929	0.368454	0.964955	0.482742	0.348511		0.457499	0.110887	0.339009	0.224461	0.282964	0.149038		C	151	0	0.0953074	0.0678012	-0.131977		0.386797	0.732446	0.25526		151
152	3.41989	3.01538	3.20178	3.62886	3.31648	0.265891		3.3387	3.1285	3.93248	4.07795	3.61941	0.457554		3.10471	2.95677	3.6108	3.69382	3.34152	0.365487		3.84336	1.67516	3.28576	2.36502	2.79232	0.962428		C	152	0	0.302929	0.0250458	-0.524153		0.295876	0.915366	0.334201		152
153	3.95442	6.65301	8.17062	6.27658	6.26366	1.74364		4.15948	5.27489	5.7915	6.78592	5.50295	1.09334		4.30206	5.23685	4.98467	8.14218	5.66644	1.69707		6.54062	5.22479	4.9158	5.68117	5.59059	0.707089		C	153	0	-0.760709	-0.597216	-0.673063		0.48766	0.640937	0.501221		153
154	7.23691	8.76309	8.05067	9.08477	8.28386	0.820895		7.60492	9.01783	10.0827	10.3418	9.26181	1.24433		7.73293	8.78757	9.07837	12.9503	9.6373	2.28307		10.171	6.62823	8.46118	7.92987	8.29758	1.46726		U	154	0	0.977951	1.35344	0.0137223		0.23746	0.307229	0.987506		154
155	2.68662	5.75861	9.12582	5.16391	5.68374	2.65245		2.64943	4.73615	3.84368	5.72844	4.23942	1.31004		2.04289	3.55481	3.14309	7.10215	3.96074	2.18937		3.61046	5.04527	2.95482	5.43387	4.2611	1.17189		U	155	0	-1.44432	-1.723	-1.42263		0.366555	0.355049	0.364389		155
156	18.7145	25.3162	28.6758	27.9437	25.1626	4.53428		18.6674	13.5574	25.791	27.901	21.4792	6.59524		12.1907	20.503	19.1848	27.4164	19.8237	6.23913		20.9176	9.79823	16.0202	20.0825	16.7046	5.07695		U	156	0	-3.68338	-5.33885	-8.45794		0.392848	0.215518	0.0474778		156
157	20.9703	30.0212	33.9194	27.2432	28.0385	5.45001		15.3806	16.2024	28.3185	26.2296	21.5328	6.69247		11.4147	19.5321	18.2493	27.5036	19.1749	6.59729		21.049	9.86956	15.0358	18.8461	16.2001	4.8971		U	157	0	-6.50575	-8.86362	-11.8384		0.182392	0.0837018	0.0178773		157
158	2.6217	3.94493	4.02667	3.29431	3.4719	0.654704		2.56721	4.08479	3.05438	3.55339	3.31494	0.652309		2.30399	2.62024	2.36452	4.53949	2.95706	1.06382		3.29448	2.39824	2.18145	2.46305	2.5843	0.488522		A	158	0	-0.156962	-0.514844	-0.8876		0.745679	0.441289	0.0727453		158
159	1.22949	2.14591	2.2658	1.89964	1.88521	0.462958		1.10924	1.78366	2.16344	1.5442	1.65014	0.441628		1.0021	1.37856	1.20499	1.52385	1.27738	0.225098		1.37637	1.07011	1.01976	1.03163	1.12447	0.169304		G	159	0	-0.235071	-0.607832	-0.76074		0.490167	0.0561677	0.0214833		159
160	0.680438	0.665767	0.646185	0.676412	0.667201	0.0153165		0.668397	0.622741	1.06628	0.688089	0.761377	0.205103		0.547128	0.417477	0.648282	0.411135	0.506005	0.113683		0.531949	0.188855	0.449117	0.24116	0.35277	0.164025		U	160	0	0.0941764	-0.161195	-0.314431		0.395097	0.0307366	0.00878817		160
161	0.29822	0.403707	0.2541	0.300166	0.314048	0.0634448		0.352268	0.163153	0.143316	0.318817	0.244388	0.106446		0.438036	0.0592078	0.246576	0	0.185955	0.198212		0.34935	0.15767	0.250549	0.0381615	0.198932	0.132715		C	161	0	-0.0696598	-0.128093	-0.115116		0.303854	0.264397	0.168589		161
162	0.150402	0.0612662	0.100522	0.0758686	0.0970146	0.0391049		0.213698	0.0787733	0.0829114	0.117328	0.123178	0.0627727		0.208907	0.024087	0.167844	0	0.100209	0.103644		0.0363086	0	0.183677	0	0.0549963	0.0874777		A	162	0	0.0261631	0.00319475	-0.0420183		0.50578	0.955877	0.414206		162
163	0.223412	0	0.0464221	0.151025	0.105215	0.100988		0.279424	0.0793717	0.166418	0.197902	0.180779	0.0826914		0.320969	0.0832479	0.364329	0.204695	0.24331	0.126211		0.282957	0.0573981	0.306174	0.0926454	0.184794	0.12792		G	163	0	0.0755641	0.138096	0.0795791		0.290925	0.138373	0.366502		163
164	0	0.218088	0.211248	0.237795	0.166783	0.111757		0.0458723	0.216895	0	0.316438	0.144801	0.147661		0.0578358	0.0905724	0.0596985	0.0551656	0.0658181	0.0166074		0.086208	0.320495	0.0619631	0.248517	0.179296	0.125381		U	164	0	-0.0219814	-0.100965	0.0125131		0.820245	0.124126	0.886434		164
165	0.681135	0.325408	0.669227	0.422913	0.524671	0.178361		1.0211	0.650276	0.191022	0.930776	0.698294	0.373222		1.05471	0.964664	1.04662	1.01283	1.01971	0.040933		0.866671	0.524441	1.01727	0.68144	0.772455	0.214946		G	165	0	0.173623	0.495037	0.247784		0.433375	0.00164777	0.126377		165		Increase
166	1.59368	0.839803	1.1805	1.79108	1.35126	0.425424		3.24602	2.70896	1.51351	3.81903	2.82188	0.982985		3.24127	2.2402	3.44506	2.71444	2.91024	0.542493		4.18078	3.03957	3.70358	3.33077	3.56367	0.493056		U	166	0	1.47062	1.55898	2.21241		0.0334682	0.00400626	0.000497504		166	Increase	Increase	Increase
167	0.619425	0.405579	0.506271	0.534676	0.516488	0.0881891		0.710459	0.350142	0.3779	0.706691	0.536298	0.199257		0.69093	0.463618	0.687546	0.833433	0.668882	0.152801		0.894476	0.471818	0.668616	0.771398	0.701577	0.178849		G	167	0	0.0198104	0.152394	0.185089		0.861704	0.134804	0.11279		167
168	0.2259	0.308166	0.0952701	0.144589	0.193481	0.0935226		0.284251	0.147465	0.119503	0.136407	0.171906	0.0757739		0.24768	0.212498	0.249238	0.020417	0.182458	0.109351		0.253368	0.187482	0.251701	0.263613	0.239041	0.034774		G	168	0	-0.0215749	-0.011023	0.0455598		0.732255	0.883252	0.396338		168
169	0.548037	0	0	0	0.137009	0.274018		0.637001	0.0532126	0.610486	0.10571	0.351602	0.315157		0.696838	0	0.524174	0	0.305253	0.359455		0.63943	0	0.585639	0.0746496	0.32493	0.334215		A	169	0	0.214593	0.168244	0.18792		0.343733	0.484724	0.417932		169
170	0	0.338595	0	0.0587381	0.0993333	0.161893		0	0.0543501	0	0	0.0135875	0.027175		0	0.0101265	0	0.0625351	0.0181654	0.0299625		0	0.347735	0	0.220265	0.142	0.172027		A	170	0	-0.0857458	-0.0811679	0.0426666		0.336425	0.362215	0.730303		170
171	0.418533	0.12243	0.202018	0.0924313	0.208853	0.147236		0.451533	0.188986	0.33218	0.19733	0.292507	0.124684		0.403622	0.156671	0.582618	0	0.285728	0.258417		0.323852	0.0518523	0.405905	0.233012	0.253655	0.151941		A	171	0	0.083654	0.0768745	0.0448022		0.419176	0.62369	0.686685		171
172	0.016127	0.162608	0.0265485	0.0312269	0.0591277	0.0692753		0.0612995	0.0829296	0	0.0643213	0.0521376	0.0360502		0.0483197	0.0315239	0.0569609	0	0.0342011	0.0251279		0.0124944	0.20207	0	0.224681	0.109812	0.12005		A	172	0	-0.00699013	-0.0249266	0.0506838		0.863815	0.523925	0.49213		172
173	0.537348	0.146727	0.261103	0.298189	0.310842	0.164187		0.588856	0.344275	0.557594	0.391847	0.470643	0.12071		0.453158	0.508729	0.567896	0.260894	0.447669	0.133039		0.541182	0.173778	0.447891	0.292313	0.363791	0.163049		U	173	0	0.159802	0.136828	0.0529495		0.167851	0.242926	0.663302		173
174	0.719058	1.03404	0.820536	0.775561	0.837298	0.137574		0.753732	0.683426	0.590089	0.796051	0.705824	0.0900599		0.658886	0.44209	0.621248	0.301013	0.505809	0.166093		0.747954	0.608717	0.670751	0.508207	0.633907	0.101324		C	174	0	-0.131474	-0.331489	-0.203391		0.160905	0.0218288	0.0547088		174
175	0.618723	0.57087	0.469707	0.648008	0.576827	0.0781713		0.645234	0.504729	0.499136	0.475828	0.531232	0.0770251		0.537327	0.339304	0.394606	0.225794	0.374258	0.129446		0.555204	0.419178	0.407756	0.34452	0.431665	0.0886636		U	175	0	-0.0455954	-0.202569	-0.145162		0.437814	0.0365771	0.0493768		175
176	0.642575	0.642432	0.632283	0.498432	0.60393	0.0704974		0.754647	0.916411	0.489697	0.926368	0.771781	0.203863		0.659416	0.438059	0.656267	0.39448	0.537055	0.140608		0.815146	0.436255	0.927336	0.294719	0.618364	0.301163		C	176	0	0.16785	-0.0668752	0.0144333		0.170647	0.42776	0.928681		176
177	0.830051	0.515732	0.474181	0.675943	0.623977	0.162607		0.834166	0.708363	0.246026	0.774258	0.640703	0.268088		0.804603	0.415045	0.625116	0.408276	0.56326	0.18979		0.681726	0.193815	0.626368	0.371031	0.468235	0.227552		U	177	0	0.0167264	-0.0607168	-0.155742		0.918512	0.644282	0.308017		177
178	0	0.241871	0.0464881	0.179181	0.116885	0.112724		0.00725191	0.0938483	0.153687	0.0963741	0.0877904	0.0603854		0.0180992	0.0638751	0	0.0156321	0.0244016	0.0275089		0.0208817	0.141278	0	0.0669005	0.0572651	0.0625941		A	178	0	-0.0290945	-0.0924832	-0.0596197		0.665088	0.162023	0.390753		178
179	0.0645676	0.202834	0	0.171367	0.109692	0.0940706		0.171984	0.121013	0.264945	0.18581	0.185938	0.0595878		0.183406	0.152545	0.0318026	0	0.0919385	0.0896447		0.139898	0.240652	0.102587	0.229518	0.178164	0.0676221		G	179	0	0.0762459	-0.0177536	0.0684717		0.219911	0.793822	0.281908		179
180	0.535011	0.171498	0	0.162379	0.217222	0.226034		0.498637	0.231189	0.0258316	0.193897	0.237389	0.195736		0.444803	0.141664	0.223063	0.00498273	0.203628	0.184249		0.51913	0.129491	0.620441	0.161645	0.357677	0.248736		C	180	0	0.0201668	-0.0135938	0.140455		0.897108	0.928755	0.435281		180
181	0.798613	0	0.313404	0.317116	0.357283	0.329627		0.908321	0.217413	0.00505835	0.45526	0.396513	0.387605		0.824005	0.356993	0.853586	0.513637	0.637055	0.24187		0.805135	0	0.882607	0.377205	0.516237	0.409683		A	181	0	0.0392297	0.279772	0.158953		0.882508	0.220154	0.567599		181
182	0.597936	0.480946	0.128506	0.132277	0.334916	0.240951		0.705879	0.39496	0.176049	0.494396	0.442821	0.220089		0.535357	0.432019	0.658727	0.47514	0.525311	0.0985247		0.325616	0.130813	0.441404	0.32352	0.305338	0.128731		G	182	0	0.107905	0.190395	-0.029578		0.532972	0.193847	0.835739		182
183	0.391589	1.86603	0.654909	0.928762	0.960322	0.642401		0.702119	0.542569	0.435816	1.05087	0.682844	0.268649		0.544893	0.326775	0.676635	0.676137	0.55611	0.164978		0.561751	0.824916	0.819886	0.816552	0.755776	0.129396		U	183	0	-0.277478	-0.404212	-0.204546		0.455827	0.268629	0.555422		183
184	0.395732	1.0432	0.172767	0.246948	0.464662	0.396677		0.557705	0.268515	0.161447	0.573423	0.390272	0.207174		0.449735	0.178377	0.372227	0.161051	0.290347	0.14302		0.485452	0.272212	0.423973	0.318981	0.375154	0.0971276		G	184	0	-0.0743892	-0.174314	-0.0895072		0.750856	0.439997	0.676484		184
185	0.410701	0.902617	0.0203035	0.208876	0.385624	0.379741		0.512335	0.153516	0.330278	0.390602	0.346683	0.14939		0.480681	0	0.337269	0.284475	0.275606	0.201573		0.572574	0	0.4181	0.125278	0.278988	0.262682		G	185	0	-0.0389411	-0.110018	-0.106636		0.854933	0.627076	0.660435		185
186	0	0.794633	0	0.0459017	0.210134	0.390266		0	0.151089	0	0.164901	0.0789976	0.0913927		0	0.0840166	0	0.110422	0.0486097	0.0571554		0	0.278602	0	0.176664	0.113817	0.137856		C	186	0	-0.131136	-0.161524	-0.0963171		0.537157	0.444078	0.658049		186
187	0	0.14794	0	0.0181203	0.0415151	0.0714623		0.0319122	0.0869336	0	0.0903832	0.0523072	0.0439726		0	0	0	0	0	0		0	0.152139	0.00140847	0.0886591	0.0605517	0.0738077		G	187	0	0.0107922	-0.0415151	0.0190366		0.805588	0.289412	0.723669		187
188	0.0284721	0.447576	0.0260396	0.00730628	0.127348	0.213694		0.0483616	0.0483271	0.139869	0.118304	0.0887155	0.0474407		0.0470791	0.0203975	0.0125135	0.199893	0.0699707	0.0878683		0.0878742	0.0141293	0.0276284	0.0276887	0.0393302	0.0329851		C	188	0	-0.0386329	-0.0573777	-0.0880182		0.736174	0.637098	0.446667		188
189	0.205599	1.04431	0.0019435	0.135457	0.346828	0.4726		0.273545	0.0401707	0.0587347	0.23324	0.151423	0.11913		0.232727	0	0.170478	0.131169	0.133594	0.0983887		0.159039	0	0.233139	0.0494912	0.110417	0.105402		C	189	0	-0.195406	-0.213235	-0.236411		0.453215	0.410992	0.366539		189
190	0.224887	1.08845	0.199873	0.373071	0.47157	0.418296		0.237604	0.363553	0.100772	0.433347	0.283819	0.146467		0.28765	0.293439	0.314173	0.697404	0.398166	0.199817		0.49056	0.295554	0.341008	0.298688	0.356452	0.0917767		C	190	0	-0.187751	-0.0734038	-0.115118		0.429347	0.762209	0.610181		190
191	0.170423	0.424558	0	0.0293033	0.156071	0.193838		0.248301	0.216731	0.0126092	0.263741	0.185345	0.116808		0.325322	0.36801	0.274957	0.41828	0.346642	0.0610517		0.403267	0.410323	0.309844	0.410558	0.383498	0.0492193		G	191	0	0.0292741	0.190571	0.227427		0.804509	0.109843	0.0632852		191
192	0.251965	0	0.0179248	0.0582225	0.082028	0.115878		0.354261	0.109635	0.0152998	0.0967641	0.14399	0.146271		0.307584	0.117753	0.334406	0.0815819	0.210331	0.129099		0.262741	0	0.334419	0.0825394	0.169925	0.155117		A	192	0	0.061962	0.128303	0.0878968		0.531312	0.189574	0.398914		192
193	1.05979	0	0.126059	0.246583	0.358109	0.4785		1.11479	0.359589	0.654378	0.401468	0.632557	0.346862		0.951369	0.270895	0.994505	0.0176047	0.558593	0.489806		0.779583	0	1.00562	0	0.4463	0.52354		A	193	0	0.274448	0.200484	0.0881914		0.388848	0.579503	0.811899		193
194	0	0.793765	0.303223	0.379926	0.369228	0.327125		0.0948905	0.460516	0	0.504115	0.26488	0.254666		0.0216582	0	0	0	0.00541454	0.0108291		0	0.63578	0	0.540141	0.29398	0.341697		C	194	0	-0.104348	-0.363814	-0.0752482		0.632621	0.067908	0.761156		194
195	0	0.0955572	0.0379739	0	0.0333828	0.04515		0.0289022	0.0437242	0	0.0483956	0.0302555	0.0218151		0.0091364	0	0	0	0.0022841	0.0045682		0	0.111272	0.0850681	0.0426628	0.0597507	0.0488452		A	195	0	-0.00312727	-0.0310987	0.026368		0.90481	0.219569	0.458071		195
196	0	0.0197868	0.00252696	0.0277895	0.0125258	0.0134484		0	0	0	0	0	0		0	0	0	0	0	0		0	0.0319079	0	0.000763048	0.00816774	0.0158309		G	196	0	-0.0125258	-0.0125258	-0.00435808		0.111789	0.111789	0.689379		196
197	0.0231845	0.0273246	0.0257472	0	0.0190641	0.0128234		0.02451	0.0167853	0	0	0.0103238	0.012331		0.00231361	0	0.0167317	0.00158026	0.00515638	0.007777		0	0.0628033	0.0406108	0	0.0258535	0.0311976		G	197	0	-0.00874022	-0.0139077	0.00678945		0.363758	0.113054	0.701213		197
198	0.0580442	0	0	0.0209042	0.0197371	0.0273734		0.128133	0.00411591	0.21502	0.0254127	0.0931705	0.0976244		0.173591	0.0269927	0.07981	0.171734	0.113032	0.0721565		0.0605786	0	0.161944	0.00645671	0.0572449	0.0748989		G	198	0	0.0734334	0.0932947	0.0375078		0.197633	0.052021	0.383169		198
199	0.201542	0.0218665	0.239998	0.121014	0.146105	0.0965297		0.231664	0.175081	0.326037	0.237884	0.242667	0.0623496		0.237064	0.153227	0.279386	0.30334	0.243254	0.0659772		0.093549	0.0784167	0.291586	0.0973886	0.140235	0.101232		A	199	0	0.0965615	0.0971492	-0.00587005		0.143845	0.147624	0.935842		199
200	0.527232	0.445921	0.684761	0.759737	0.604413	0.143362		0.722031	0.686415	0.786452	0.762301	0.7393	0.0441489		0.650669	0.420066	0.72918	1.22028	0.755049	0.336759		0.681488	0.40291	0.615289	0.731295	0.607745	0.144588		C	200	0	0.134887	0.150637	0.00333263		0.122219	0.441909	0.974948		200
201	2.86763	2.85655	4.12613	3.56706	3.35435	0.612533		2.93827	3.67599	3.58639	4.21108	3.60293	0.521929		2.96235	3.2747	3.50733	5.42599	3.7926	1.11159		3.68954	3.07592	3.0219	3.73917	3.38163	0.385361		U	201	0	0.248587	0.43825	0.027289		0.559406	0.515628	0.942334		201
202	6.57094	6.04088	9.40359	7.66708	7.42062	1.48532		6.4391	8.99412	8.15616	7.73915	7.83213	1.06527		6.34012	6.87271	6.63238	9.9424	7.4469	1.67786		7.83283	6.03746	6.62803	6.69556	6.79847	0.750263		U	202	0	0.41151	0.0262786	-0.622155		0.668328	0.982049	0.482873		202
203	1.01779	1.30104	1.17983	1.04728	1.13648	0.130386		0.971353	1.32863	0.816939	1.17167	1.07215	0.224335		1.06344	1.14166	0.997723	1.4255	1.15708	0.188369		1.11181	1.06285	0.970766	1.07088	1.05408	0.0595345		G	203	0	-0.064336	0.0205951	-0.0824069		0.637607	0.86323	0.293965		203
204	0.241223	0.697854	0.482583	0.411459	0.45828	0.189114		0.277452	0.619129	0.185503	0.703809	0.446473	0.253446		0.388071	0.471404	0.328776	0.582722	0.442743	0.110141		0.257044	0.538904	0.229924	0.51054	0.384103	0.163161		A	204	0	-0.0118064	-0.0155367	-0.074177		0.942904	0.891739	0.574234		204
205	0	0.391587	0.132125	0.252265	0.193995	0.167233		0.109148	0.42369	0	0.230396	0.190808	0.181546		0.112554	0.242451	0.124155	0.0798421	0.13975	0.0709912		0.00393214	0.414091	0.185645	0.271381	0.218762	0.171436		A	205	0	-0.00318619	-0.0542442	0.0247676		0.980241	0.572237	0.84298		205
206	0.39578	0.226782	0.299699	0.0752304	0.249373	0.135159		0.587491	0.344405	0.62799	0.194799	0.438671	0.205222		0.4266	0.282259	0.540612	0.148717	0.349547	0.170591		0.68861	0.29581	0.537932	0.175256	0.424402	0.23188		A	206	0	0.189299	0.100174	0.175029		0.174324	0.392802	0.23994		206
207	0.233737	0.254615	0.119656	0.0804684	0.172119	0.085156		0.375362	0.242703	0.324415	0.348789	0.322817	0.0573187		0.350257	0.318044	0.229207	0.217445	0.278738	0.0654984		0.225949	0.534444	0.479744	0.43203	0.418042	0.134724		G	207	0	0.150698	0.106619	0.245923		0.0260773	0.0943848	0.0214979		207
208	0.388626	0	0	0	0.0971565	0.194313		0.539399	0.220666	0.0787045	0.0746374	0.228352	0.218199		0.613362	0.132389	0.55108	0	0.324208	0.303857		0.595488	0.318378	0.483794	0.239685	0.409336	0.160469		C	208	0	0.131195	0.227051	0.31218		0.403755	0.254783	0.047965		208			Increase
209	0	0.135632	0.14046	0	0.0690231	0.0797254		0	0.088709	0	0.129823	0.054633	0.0652795		0	0.111437	0	0.0504235	0.040465	0.0529496		0	0.372138	0.0292553	0.251217	0.163153	0.178865		G	209	0	-0.0143901	-0.0285581	0.0941295		0.789387	0.572467	0.373502		209
210	0.279779	0	0	0.0979536	0.0944333	0.13191		0.411219	0.189173	0.118878	0.211302	0.232643	0.125402		0.342969	0.0990608	0.233731	0.22522	0.225245	0.0997556		0.394647	0.109497	0.312083	0.147565	0.240948	0.13501		A	210	0	0.13821	0.130812	0.146515		0.179629	0.164752	0.171544		210
211	0.619092	0.0866067	0.160303	0.310996	0.294249	0.235839		0.607458	0.472796	0.40138	0.543706	0.506335	0.0889997		0.625426	0.415002	0.479995	0.120025	0.410112	0.21246		0.755033	0.131416	0.659005	0.149725	0.423795	0.329465		A	211	0	0.212086	0.115863	0.129545		0.143418	0.492888	0.546152		211
212	0.931511	0.141642	0.336997	0.447105	0.464314	0.336103		0.83699	0.608454	0.627175	0.672957	0.686394	0.103989		0.916513	0.494557	0.829881	0.764231	0.751295	0.182167		0.666638	0.115492	0.842219	0.344739	0.492272	0.324857		A	212	0	0.22208	0.286981	0.0279581		0.253633	0.18394	0.908687		212
213	0.910543	1.21389	0.582093	1.34656	1.01327	0.340488		0.982271	1.30102	0.454814	1.11125	0.962338	0.362793		0.975683	0.401121	0.872973	0.840976	0.772688	0.254289		0.927913	1.29922	1.14899	1.41969	1.19895	0.211926		G	213	0	-0.0509332	-0.240583	0.185683		0.844546	0.300741	0.390185		213
214	0.210777	0.185593	0.302491	0.334245	0.258276	0.0713333		0.217126	0.219063	0.191717	0.266923	0.223707	0.0313895		0.154658	0.129886	0.122614	0.493543	0.225175	0.179437		0.259868	0.188432	0.209041	0.213987	0.217832	0.0301301		U	214	0	-0.0345695	-0.0331012	-0.0404445		0.40915	0.743406	0.336456		214
215	0.524712	0.239223	0.580115	0.529604	0.468413	0.154833		0.650065	0.391831	0.831392	0.46799	0.58532	0.196594		0.47265	0.303186	0.628278	0.309629	0.428436	0.15459		0.331054	0.103543	0.680155	0.352766	0.36688	0.237325		A	215	0	0.116906	-0.0399774	-0.101534		0.386189	0.727325	0.500535		215
216	0.239685	0.237339	0.369575	0.341562	0.29704	0.06855		0.312676	0.339705	0.38295	0.347809	0.345785	0.0289744		0.341537	0.146388	0.27863	0.0813477	0.211976	0.119156		0.280486	0.353484	0.440341	0.372515	0.361706	0.065738		A	216	0	0.0487448	-0.0850646	0.0646662		0.238125	0.262097	0.222194		216
217	0.233805	0.0364164	0.456613	0.369064	0.273975	0.182981		0.488614	0.54482	0.489529	0.434922	0.489471	0.0448695		0.334641	0.211791	0.427215	0.164895	0.284635	0.118987		0.17226	0.307014	0.235339	0.573199	0.321953	0.176312		A	217	0	0.215497	0.0106608	0.0479784		0.0621462	0.925363	0.718702		217
218	0	0	0.150408	0.215521	0.0914823	0.108928		0.169155	0.27997	0.254069	0.260715	0.240977	0.0491251		0.202047	0.187107	0.225743	0.454665	0.267391	0.125859		0.108017	0.369589	0.346396	0.450115	0.318529	0.147212		G	218	0	0.149495	0.175908	0.227047		0.0463929	0.0789743	0.0478298		218
219	0.0638801	0	0.0511013	0.1377	0.0631703	0.0568368		0.0568121	0.026781	0.255672	0.0663567	0.101406	0.104218		0.0706525	0	0.0905717	0.0971416	0.0645915	0.0445095		0.00922643	0	0.105739	0.0586591	0.0434061	0.0488889		C	219	0	0.0382353	0.00142119	-0.0197642		0.54328	0.96987	0.616935		219
220	0.343744	0	0.0551829	0	0.0997318	0.164742		0.226137	0.0506735	0.000824863	0	0.0694087	0.107138		0.204107	0	0.171049	0	0.0937888	0.109136		0.00108204	0	0.297535	0	0.0746543	0.148588		C	220	0	-0.0303231	-0.00594302	-0.0250775		0.768055	0.953991	0.828648		220
221	0.108215	0.0479729	0.066912	0.230756	0.113464	0.0821405		0.0743464	0.129863	0.0184349	0.179057	0.100425	0.0694073		0.0640702	0.0225936	0.0742169	0.15455	0.0788576	0.055182		0	0.0599043	0.051916	0.156706	0.0671316	0.0653553		A	221	0	-0.0130386	-0.0346064	-0.0463325		0.816474	0.510471	0.41132		221
222	0.144417	0	0.0613945	0.0125236	0.0545838	0.065485		0.149843	0.0988949	0.0194712	0.0849184	0.0882819	0.0536924		0.171371	0.116508	0.103095	0.051035	0.110502	0.049438		0.09329	0.131448	0.111253	0.232665	0.142164	0.062315		G	222	0	0.0336981	0.0559186	0.0875804		0.456434	0.221809	0.100762		222
223	0	0.020587	0.0244246	0.00418449	0.012299	0.0120115		0	0.0954954	0	0.0211112	0.0291517	0.045335		0	0	0	0	0	0		0	0.14675	0	0.201843	0.0871482	0.103113		A	223	0	0.0168526	-0.012299	0.0748492		0.49936	0.0864971	0.199382		223
224	0.264535	0.141872	0.253525	0.117906	0.19446	0.0753329		0.309203	0.243138	0.195779	0.244241	0.24809	0.0465852		0.249245	0.285572	0	0	0.133704	0.155099		0.0296983	0.279675	0.358826	0.373454	0.260413	0.159231		G	224	0	0.0536308	-0.0607554	0.0659535		0.271428	0.507408	0.482276		224
225	0.865789	0.142668	0.12453	0.273959	0.351736	0.349109		0.941103	0.689743	0.855136	0.661423	0.786851	0.13369		0.979883	0.619511	0.948247	0.48365	0.757823	0.244863		0.872833	0.389461	1.01213	0.72568	0.750026	0.26732		G	225	0	0.435115	0.406087	0.39829		0.0588124	0.105491	0.120003		225
226	0.00193149	0.197681	0.198194	0.120045	0.129463	0.0926115		0.101408	0.290707	0	0.208326	0.15011	0.126572		0.087323	0.298339	0	0.359643	0.186326	0.170396		0	0.35255	0	0.328116	0.170167	0.196745		A	226	0	0.0206472	0.0568632	0.0407037		0.80113	0.578979	0.721003		226
227	0.691978	0.245545	0.524546	0.247638	0.427427	0.219716		0.78466	0.70194	1.00801	0.537623	0.758059	0.195726		1.00349	0.77054	1.00871	0	0.695686	0.476904		0.775544	0.57163	1.17546	0.475139	0.749443	0.310392		G	227	0	0.330632	0.268259	0.322016		0.0656863	0.346304	0.141294		227
228	0	0.198229	0.226305	0.0789926	0.125882	0.105457		0	0.253912	0	0.168798	0.105677	0.126877		0	0.206566	0.043215	0	0.0624452	0.0982163		0.0658704	0.463618	0.0760431	0.364641	0.242543	0.202252		A	228	0	-0.0202042	-0.0634364	0.116661		0.814675	0.41252	0.345804		228
229	1.20797	0.629837	1.18056	1.21625	1.05865	0.286285		1.15287	1.39511	1.65763	1.51908	1.43117	0.21429		1.14857	1.22314	1.59735	1.86718	1.45906	0.335533		1.23129	1.01225	1.50561	1.35023	1.27484	0.207997		U	229	0	0.372521	0.400406	0.216191		0.0823421	0.119343	0.267576		229
230	0.92091	1.86442	1.82584	1.8095	1.60517	0.456751		0.894092	1.70058	1.43866	1.82251	1.46396	0.412286		0.78948	1.06741	0.915439	1.27379	1.01153	0.20852		1.15817	1.4416	0.941066	1.47727	1.25452	0.253083		C	230	0	-0.141204	-0.593637	-0.350642		0.662411	0.0559295	0.227846		230
231	1.92937	2.49005	2.44311	2.73459	2.39928	0.338331		1.81151	2.81278	2.58606	2.46584	2.41905	0.429809		1.7477	2.11859	1.85676	2.41647	2.03488	0.298226		1.88401	1.73629	1.85482	2.1369	1.903	0.168506		U	231	0	0.0197675	-0.364398	-0.496278		0.944731	0.157236	0.0392691		231
232	6.25463	3.2447	5.39467	6.20154	5.27389	1.40885		5.53947	5.38066	5.61432	5.05157	5.39651	0.249742		4.76264	5.05093	5.18659	5.01661	5.00419	0.176973		4.60263	2.5604	5.01399	2.89182	3.76721	1.22135		C	232	0	0.122618	-0.269695	-1.50668		0.869546	0.717122	0.157194		232
233	1.39281	4.63102	5.45462	3.894	3.84311	1.7535		1.42055	2.9467	3.32495	3.30953	2.75043	0.903652		1.49936	1.74539	1.76293	2.8009	1.95214	0.57849		2.29706	2.94745	1.7669	3.39877	2.60254	0.717531		U	233	0	-1.09268	-1.89097	-1.24057		0.310359	0.0864563	0.238252		233
234	0.628453	1.51756	1.18573	1.58588	1.22941	0.437097		0.771336	1.3093	1.02298	1.28238	1.0965	0.252302		0.774599	0.927285	0.794125	0.983318	0.869832	0.101622		0.760493	1.41323	0.774659	1.26229	1.05267	0.334962		C	234	0	-0.13291	-0.359576	-0.176741		0.617297	0.160154	0.544669		234
235	0.277167	0.23018	0.407974	0.357078	0.3181	0.0795866		0.268573	0.605173	0.458106	0.401685	0.433384	0.139392		0.323404	0.292875	0.312972	0.400875	0.332532	0.0472911		0.272176	0.420687	0.210687	0.387935	0.322871	0.0982456		G	235	0	0.115284	0.0144314	0.00477121		0.200896	0.765763	0.942293		235
236	0.0493246	0.111407	0.211313	0.085633	0.114419	0.0694344		0.0495968	0.224171	0.253377	0.172631	0.174944	0.0899858		0.0514912	0.0791925	0.141457	0.217271	0.122353	0.0736176		0	0.161023	0.0398752	0.108598	0.077374	0.0715658		A	236	0	0.0605246	0.0079336	-0.0370454		0.32784	0.880548	0.485524		236
237	0.260786	0.0147312	0	0.0592799	0.0836992	0.120717		0.265948	0.15346	0.168601	0.139519	0.181882	0.0572884		0.194847	0.141525	0.260694	0.0833957	0.170115	0.075617		0.159372	0	0.145384	0.0693893	0.0935364	0.0738347		C	237	0	0.0981827	0.0864162	0.00983724		0.192072	0.270599	0.893972		237
238	0	0.00966564	0.043178	0.0945664	0.0368525	0.0426933		0	0.0839962	0	0.0450731	0.0322673	0.0405061		0	0	0.00197706	0.0340446	0.00900543	0.0167188		0	0.15421	0	0.071458	0.0564171	0.0733838		G	238	0	-0.0045852	-0.0278471	0.0195646		0.881282	0.270111	0.661111		238
239	1.09804	0	0	0.662097	0.440036	0.538377		0.917531	0.558778	0.538309	0.454896	0.617378	0.205084		0.832425	0.323548	0.865618	0.0676143	0.522301	0.3917		0.837725	0	1.34446	0	0.545546	0.663041		C	239	0	0.177343	0.0822659	0.10551		0.560737	0.813053	0.813091		239
240	0	0.174812	0.08342	0.101169	0.0898502	0.071789		0	0.183606	0	0.0183177	0.0504809	0.0891691		0	0	0	0.271472	0.067868	0.135736		0	0.37327	0	0.301206	0.168619	0.196915		A	240	0	-0.0393693	-0.0219822	0.0787688		0.517262	0.784264	0.480702		240
241	0.613992	0	0.750833	0	0.341206	0.397932		0.97505	1.17011	0.173163	0.665053	0.745843	0.434751		1.01611	0.896033	0.492649	0.580397	0.746297	0.24972		0.865355	0.956786	0.846339	0.72419	0.848168	0.0956853		G	241	0	0.404637	0.405091	0.506961		0.218821	0.135374	0.0479762		241			Increase
242	0.284971	0.271524	0	0	0.139124	0.16074		0.495473	0.658332	0.55113	0.494198	0.549783	0.0770802		0.261719	0.162344	0.265129	0.425452	0.278661	0.108854		0.335155	0.601252	0.704779	0.781622	0.605702	0.194919		G	242	0	0.41066	0.139537	0.466578		0.00366394	0.200595	0.0101662		242	Increase		Increase	poor dose-dependence
243	0.10809	0.158878	0.174205	0.086856	0.132007	0.0412849		0.085131	0.268716	0.113508	0.325242	0.198149	0.117003		0.112669	0.0699083	0.00685518	0.218598	0.102008	0.089053		0.0143628	0.106846	0.11105	0.179566	0.102956	0.0678194		A	243	0	0.066142	-0.0299996	-0.029051		0.327356	0.563457	0.491879		243
244	0.197981	0	0.046263	0	0.061061	0.0938491		0.23825	0.128797	0.153567	0.104811	0.156356	0.0581116		0.216163	0.125966	0.165056	0.259326	0.191628	0.0583167		0.171361	0	0.154887	0	0.0815619	0.0944194		C	244	0	0.0952952	0.130567	0.0205009		0.134985	0.0560255	0.768501		244
245	0.101437	0.0409367	0.069398	0.129514	0.0853214	0.0384546		0.151152	0.173804	0.0504938	0.112425	0.121969	0.05397		0.152296	0.0203639	0	0	0.0431648	0.0733844		0.109697	0.091429	0.0536245	0	0.0636877	0.0484557		U	245	0	0.0366472	-0.0421566	-0.0216337		0.31108	0.348102	0.510471		245
246	0.434767	0.0971425	0.344949	0.377929	0.313697	0.14906		0.55909	0.618115	0.26041	0.36531	0.450731	0.166612		0.485774	0.536783	0.414925	0.000534135	0.359504	0.244474		0.41129	0.256134	0.533517	0.204398	0.351335	0.149932		C	246	0	0.137034	0.045807	0.0376378		0.266151	0.75985	0.733989		246
247	0.0600329	0.0122571	0.0472798	0.0729219	0.0481229	0.0261018		0.10858	0.0790358	0.0159995	0.0785887	0.070551	0.0389815		0.127675	0	0.0260936	0	0.0384422	0.060747		0.110887	0.0676495	0.0904145	0.0546481	0.0808998	0.0248628		G	247	0	0.0224281	-0.00968075	0.0327768		0.375918	0.779511	0.118866		247
248	0.0180994	0.0406994	0.013768	0	0.0181417	0.0169027		0.0534668	0.0308168	0.0205112	0.0393055	0.0360251	0.0139377		0.0481289	0.0391511	0.0792382	0	0.0416295	0.0326385		0.045021	0.0637498	0.0256298	0.0727571	0.0517894	0.0209191		G	248	0	0.0178834	0.0234878	0.0336478		0.153675	0.248444	0.0463894		248
249	0.00899145	0	0.0822018	0	0.0227983	0.0398285		0.0201357	0	0.0783809	0.00952486	0.0270104	0.0352207		0.0330779	0	0.0481315	0.0420903	0.0308249	0.0214606		0.0252297	0.00686685	0.023959	0	0.0140139	0.0125455		C	249	0	0.00421207	0.00802663	-0.00878442		0.879305	0.734857	0.688603		249
250	0.143935	0.0523111	0	0.0641433	0.0650973	0.0594906		0.24116	0.249718	0	0.144954	0.158958	0.11613		0.215813	0.0719729	0.041192	0	0.0822443	0.0938001		0.0482949	0.117507	0.175049	0.0220717	0.0907307	0.0691409		U	250	0	0.0938606	0.0171471	0.0256334		0.200289	0.767953	0.594432		250
251	0.927761	0.976458	1.11005	0.590381	0.901162	0.221054		1.14671	1.17496	1.24049	0.596619	1.0397	0.297985		0.921415	1.13443	0.957089	0.559111	0.893011	0.241306		0.979383	1.2839	0.951543	0.587818	0.95066	0.284913		U	251	0	0.138533	-0.00815089	0.0494977		0.483433	0.961887	0.792891		251
252	0.153161	0	0.193675	0.184609	0.132861	0.0902595		0.157345	0.153336	0.165654	0.222266	0.17465	0.0321555		0.139483	0.101887	0.133738	0.366568	0.185419	0.121893		0.0792413	0.0650685	0.198001	0.156335	0.124661	0.0632357		G	252	0	0.041789	0.0525576	-0.00819977		0.416595	0.514202	0.886581		252
253	0.18903	0	0.0955407	0.147334	0.107976	0.0815115		0.208512	0.143649	0.20515	0.0969989	0.163577	0.0534704		0.169309	0.182556	0.270216	0.129042	0.187781	0.0594821		0.204544	0	0.22147	0	0.106504	0.123174		C	253	0	0.055601	0.0798044	-0.00147279		0.297465	0.164795	0.984736		253
254	0.256263	0.414383	0.621412	0.563552	0.463902	0.163611		0.288834	0.519395	0.602391	0.441405	0.463006	0.13343		0.278034	0.187914	0.36353	0.240697	0.267544	0.0739033		0.542176	0.407093	0.201791	0.320983	0.368011	0.143413		U	254	0	-0.000896074	-0.196359	-0.0958915		0.993502	0.0713199	0.411971		254
255	0.186877	0	0.0838878	0.153955	0.10618	0.0827961		0.241191	0	0.197318	0.0180291	0.114135	0.122917		0.19481	0.0420418	0.213224	0.0285643	0.11966	0.0978516		0.423451	0	0.136732	0.0338251	0.148502	0.192301		G	255	0	0.0079547	0.0134802	0.0423221		0.918011	0.840369	0.70002		255
256	0.05823	0.0666239	0	0.0593084	0.0460406	0.0309194		0.0899858	0.0730204	0.139987	0.0786095	0.0954007	0.030551		0.123527	0	0.0131977	0.0195511	0.0390691	0.0568914		0.117802	0.0550729	0.0665093	0.106962	0.0865866	0.0304729		G	256	0	0.0493602	-0.00697151	0.0405461		0.0635665	0.83664	0.110991		256
257	0	0.0504524	0	0.0262473	0.0191749	0.0242464		0.0128219	0.0638387	0.0624708	0.0453741	0.0461264	0.023739		0.0213381	0.0186318	0	0.0516198	0.0228974	0.0213689		0.0239678	0.143039	0	0.196092	0.0907746	0.0940327		A	257	0	0.0269514	0.00372251	0.0715996		0.163268	0.825465	0.190754		257
258	0.0987677	0.100074	0.00635832	0	0.0513001	0.0556284		0.0820083	0.0800999	0.122	0.0412078	0.0813291	0.0329941		0.150793	0.142555	0.0855567	0	0.0947261	0.0694939		0.124451	0.315171	0.125802	0.232738	0.19954	0.0922828		G	258	0	0.030029	0.043426	0.14824		0.388936	0.366901	0.033226		258
259	0	0.0413884	0.11778	0.000547332	0.039929	0.0554021		0	0.0340985	0.217819	0	0.0629793	0.10447		0.0222881	0.0530503	0.016807	0	0.0230364	0.0221425		0.000304351	0.0724381	0.0474657	0.0828048	0.0507532	0.0367579		A	259	0	0.0230504	-0.0168926	0.0108243		0.710108	0.591746	0.755779		259
265	0	0.0477046	0.0867317	0	0.0336091	0.0419517		0	0.0101462	0.183319	0	0.0483663	0.0900956		0	0.0155882	0.0407445	0	0.0140832	0.0192333		0	0.0318187	0	0.00368358	0.00887557	0.0153937		C	265	0	0.0147572	-0.0195259	-0.0247335		0.776499	0.4299	0.310701		265
266	0	0	0.0467671	0	0.0116918	0.0233836		0.0315521	0.00662675	0.278833	0	0.0792531	0.133745		0.0219583	0	0.0422238	0	0.0160455	0.020291		0	0.00889842	0.0512618	0.0297367	0.0224742	0.0228828		G	266	0	0.0675613	0.00435375	0.0107825		0.358064	0.787966	0.534275		266
267	0	0	0.0899006	0.0545857	0.0361216	0.044131		0	0.0245417	0.319428	0	0.0859924	0.156053		0.0122187	0	0.045874	0	0.0145232	0.0216797		0.0589248	0	0.0358829	0.0117932	0.0266502	0.0261907		G	267	0	0.0498708	-0.0215984	-0.00947134		0.56112	0.413444	0.72471		267
268	0.045749	0	0.126319	0.025088	0.0492889	0.054654		0.0363626	0.00983026	0.112077	0.0234447	0.0454285	0.0457336		0.0510045	0	0.042606	0	0.0234026	0.0272397		0.0299379	0.00746157	0	0.0190366	0.014109	0.0131414		C	268	0	-0.00386036	-0.0258863	-0.0351799		0.917259	0.42906	0.257268		268
269	0.0426794	0	0.152675	0.0291824	0.0561342	0.0667799		0.0270937	0	0.256131	0	0.0708061	0.124208		0.0544025	0	0.0683371	0	0.0306849	0.0358857		0.0830414	0	0.0444329	0	0.0318686	0.0400322		A	269	0	0.0146719	-0.0254493	-0.0242657		0.842051	0.526962	0.556013		269
270	0.00314172	0.0338011	0.020539	0	0.0143704	0.0157924		0	0.0390975	0.284316	0.0317398	0.0887884	0.131451		0.0108472	0.0489236	0.0687264	0.0175879	0.0365213	0.0271331		0	0.0425084	0.0407935	0.0639106	0.0368031	0.0266943		A	270	0	0.074418	0.0221508	0.0224327		0.303895	0.207894	0.198173		270
271	0.104695	0.150814	0.0770567	0	0.0831415	0.0632288		0.0579403	0.150842	0.469176	0.0545354	0.183124	0.195852		0.0931842	0.139197	0.196596	0.0881645	0.129285	0.0504089		0.0910716	0.173859	0.145532	0.159293	0.142439	0.0361454		G	271	0	0.099982	0.0461438	0.0592976		0.368765	0.29725	0.154572		271
272	0.118364	0.0739595	0.0263355	0.0897667	0.0771063	0.0385142		0.147452	0.18298	0.420868	0.221783	0.243271	0.122228		0.213269	0.0822891	0.190603	0.182381	0.167135	0.0580527		0.0222438	0.152748	0.168406	0.332487	0.168971	0.127187		A	272	0	0.166164	0.0900291	0.0918649		0.0410332	0.041514	0.216057		272
273	0.386345	0	0.511844	0	0.224547	0.264298		0.574139	0.640314	0.185864	0.424752	0.456267	0.201559		0.787031	0.541825	0.787162	0	0.529004	0.371139		0.517126	0.736198	0.590797	0.987672	0.707948	0.20751		G	273	0	0.23172	0.304457	0.483401		0.212673	0.229857	0.0281621		273			Increase
274	0.215779	0.387209	0.542321	0	0.286327	0.232859		0.497961	0.957022	0.428351	0.471952	0.588821	0.247141		0.731903	0.819886	0.996782	0	0.637143	0.438811		0.509308	1.41429	0.659955	1.12957	0.928282	0.418036		G	274	0	0.302494	0.350816	0.641955		0.125086	0.207541	0.0363852		274			Increase
275	0	0.145147	0.100229	0.0555604	0.0752342	0.0620747		0	0.0558709	0.0976061	0.0437258	0.0493007	0.0401589		0.00568138	0.0538222	0.11909	0	0.0446485	0.0551896		0	0.185138	0.0487763	0.12391	0.0894559	0.0816482		C	275	0	-0.0259335	-0.0305857	0.0142217		0.509245	0.489231	0.790842		275
276	0.0594751	0.0156117	0.0205167	0	0.0239009	0.0252781		0.0245436	0	0.0404281	0.00501357	0.0174963	0.0185963		0.026255	0	0	0	0.00656376	0.0131275		0	0.0290697	0	0.00162513	0.00767371	0.0142845		G	276	0	-0.00640458	-0.0173371	-0.0162272		0.697312	0.269176	0.306414		276
277	0.0624683	0.00821606	0.0299627	0	0.0251617	0.0278992		0.045114	0	0.100492	0.0258283	0.0428586	0.0426364		0.0194208	0.00473165	0.0663823	0.092192	0.0456817	0.0406541		0	0	0.0734616	0	0.0183654	0.0367308		A	277	0	0.0176968	0.02052	-0.00679634		0.513272	0.437083	0.77816		277
278	0.199403	0.0559677	0.0861105	0.00578935	0.0868176	0.0820431		0.224757	0.170546	0.117721	0.0665351	0.14489	0.0681044		0.16118	0.239287	0.216418	0	0.154221	0.107915		0.0281463	0.0367522	0.191183	0.035578	0.072915	0.0789376		G	278	0	0.0580723	0.0674035	-0.0139026		0.317842	0.358407	0.815195		278
279	0	0.374222	0.0922368	0	0.116615	0.177157		0.0650006	0.334294	0	0.214692	0.153497	0.150361		0.0828852	0.110683	0	0	0.0483921	0.0570191		0	0.409447	0	0.385662	0.198777	0.229733		G	279	0	0.0368821	-0.0682226	0.0821625		0.761658	0.491104	0.591643		279
280	0.1439	0.173428	0.0835289	0	0.100214	0.0765722		0.321025	0.328622	0	0.402857	0.263126	0.17926		0.385234	0.312681	0.342557	0.423506	0.365994	0.0485435		0	0.464501	0.255143	0.567279	0.321731	0.250747		G	280	0	0.162912	0.26578	0.221517		0.145656	0.00108839	0.142021		280
281	0.494411	0.201102	0	0.0173912	0.178226	0.229586		0.546249	0.694402	0.187737	0.064625	0.373253	0.295934		0.552619	0.521305	0.482605	0.158247	0.428694	0.182558		0.435942	0.236656	0.494563	0	0.29179	0.223665		G	281	0	0.195027	0.250468	0.113564		0.337823	0.138538	0.505149		281
282	0	0	0.0329415	0	0.00823536	0.0164707		0	0.295091	0	0	0.0737728	0.147546		0	0	0	0	0	0		0	0.251109	0	0	0.0627773	0.125555		C	282	0	0.0655374	-0.00823536	0.0545419		0.411273	0.355918	0.422084		282
283	0	0	0.0728708	0	0.0182177	0.0364354		0	0.195399	0	0	0.0488498	0.0976996		0.0263554	0.0321245	0.0786654	0	0.0342863	0.0327242		0	0.0794714	0.12997	0.0806545	0.0725241	0.0537717		G	283	0	0.0306321	0.0160686	0.0543064		0.578266	0.536025	0.145522		283
284	0	0	0.0428272	0	0.0107068	0.0214136		0	0.0282917	0	0	0.00707292	0.0141458		0	0.106333	0	0.0105039	0.0292094	0.051654		0	0	0	0.0816458	0.0204114	0.0408229		G	284	0	-0.00363389	0.0185025	0.00970464		0.78655	0.532684	0.68839		284
285	0	0.110282	0.130336	0.0371943	0.0694531	0.0612049		0	0.120823	0.09359	0	0.0536033	0.0628864		0.00191281	0.0377109	0.00732899	0	0.0117382	0.0175912		0.0382246	0.0578288	0.0811003	0.02916	0.0515784	0.0230327		C	285	0	-0.0158498	-0.0577149	-0.0178747		0.730304	0.119846	0.604327		285
286	0.0520179	0	0.212668	0.0655246	0.0825526	0.0912273		0.0629109	0	0.0549917	0.0829339	0.0502091	0.035478		0.133577	0.019835	0.142858	0	0.0740675	0.0746116		0.0771504	0.0746587	0.168573	0.153392	0.118444	0.0495198		G	286	0	-0.0323435	-0.00848511	0.035891		0.53324	0.890219	0.515082		286
287	0	0.0240991	0.103198	0.0358846	0.0407954	0.0442011		0	0.0174874	0.115728	0.0529299	0.0465362	0.0511135		0.0115314	0.0345791	0.0599045	0.0643152	0.0425825	0.0244989		0	0.0464823	0.0286121	0.0841317	0.0398065	0.0352096		A	287	0	0.00574085	0.00178717	-0.000988838		0.870664	0.945913	0.973218		287
288	0.218233	0.0256425	0.353506	0.194762	0.198036	0.134548		0.217909	0.33949	0.325362	0.244234	0.281749	0.0597746		0.193918	0.307129	0.284669	0.0737583	0.214869	0.106043		0.110006	0.290047	0.304116	0.296169	0.250084	0.0935634		C	288	0	0.0837126	0.0168328	0.0520485		0.298828	0.850694	0.548742		288
289	0.733674	0.504843	0.979215	0.573202	0.697734	0.210744		0.962249	0.989171	1.58709	0.742517	1.07026	0.361833		0.926471	1.03424	1.23052	1.02438	1.0539	0.127396		0.411585	1.19711	0.877376	1.36735	0.963355	0.420197		U	289	0	0.372523	0.356169	0.265621		0.1255	0.0275976	0.301576		289		Increase
290	0.202776	0.104212	0.230879	0.137483	0.168837	0.0581966		0.337989	0.510674	0.386468	0.282919	0.379513	0.097136		0.511997	0.358439	0.318305	0.0445749	0.308329	0.194643		0.0481006	0.499369	0.354038	0.455984	0.339373	0.203512		G	290	0	0.210675	0.139492	0.170535		0.00984058	0.218784	0.158233		290
291	0	0.265324	0.31754	0.0545314	0.159349	0.1556		0	0.206063	0.401713	0.0825459	0.172581	0.174655		0.0360648	0.203649	0.117333	0.126298	0.120836	0.068523		0	0.364051	0.178162	0.34708	0.222323	0.170322		G	291	0	0.0132318	-0.0385126	0.0629745		0.913614	0.666443	0.604789		291
292	0.483372	0.4425	0.895938	0.606384	0.607049	0.2048		0.654638	0.941433	0.318183	0.750873	0.666282	0.260878		0.676084	1.09557	0.876023	0.233688	0.720342	0.36689		0.303998	1.08765	0.924974	1.13071	0.861833	0.382298		U	292	0	0.0592331	0.113293	0.254784		0.733178	0.60912	0.284532		292
293	0.630954	0.0261686	0.829437	0.155011	0.410393	0.381704		0.75446	0.514371	0.278342	0.397651	0.486206	0.203144		0.987525	0.557113	0.549619	0	0.523564	0.404633		0.176952	0.757784	0.548225	0.789617	0.568144	0.281923		G	293	0	0.0758135	0.113172	0.157752		0.737821	0.698198	0.530839		293
294	0.273788	0.03503	0.17222	0	0.12026	0.126488		0.218234	0.231893	0.339596	0.0937894	0.220878	0.100621		0.263111	0.163601	0.366919	0.317196	0.277707	0.0870849		0.119278	0.177055	0.307568	0.187502	0.197851	0.0790592		A	294	0	0.100619	0.157447	0.0775911		0.259531	0.0861791	0.33827		294
295	0.130062	0.155966	0.245709	0.204159	0.183974	0.0513472		0.2021	0.232931	0.373302	0.316348	0.28117	0.078113		0.164309	0.319493	0.194679	0.250273	0.232188	0.0682243		0	0.425182	0.178782	0.513102	0.279266	0.23385		G	295	0	0.097196	0.0482145	0.0952924		0.082787	0.301887	0.456348		295
296	1.13613	0.207116	0.940185	0.699557	0.745746	0.401023		1.13174	0.816199	1.34384	0.753883	1.01141	0.276534		1.25472	1.17496	0.826628	0	0.814078	0.573668		0.420291	0.25899	1.00957	0.83952	0.632093	0.35099		U	296	0	0.265667	0.0683316	-0.113653		0.317234	0.851641	0.684607		296
297	0	0.407133	0.33635	0.215156	0.23966	0.178357		0.0153161	0.507721	0	0.193883	0.17923	0.236017		0.0164952	0.20736	0	0	0.0559638	0.10123		0	0.632998	0	0.560512	0.298377	0.345805		A	297	0	-0.06043	-0.183696	0.0587174		0.697054	0.123407	0.772979		297
298	0	0.121655	0.0948852	0.20197	0.104628	0.0832815		0	0.0962772	0.0182419	0.0756571	0.0475441	0.0457687		0	0.078844	0	0	0.019711	0.039422		0.25168	0.162155	0	0.174858	0.147173	0.105787		C	298	0	-0.0570837	-0.0849167	0.0425455		0.274866	0.114868	0.550686		298
299	0.0960169	0.176992	0.0413738	0.188818	0.1258	0.0697776		0.133271	0.283648	0.231874	0.220458	0.217313	0.0624108		0.156729	0.307484	0.119521	0.275275	0.214752	0.0907337		0.221578	0.283477	0.191988	0.334015	0.257764	0.0635383		G	299	0	0.0915128	0.0889517	0.131964		0.0983664	0.171118	0.0313003		299
300	0.591998	0.198671	0.340377	0.497036	0.407021	0.173369		0.599255	0.470667	0.709609	0.438598	0.554532	0.12453		0.651564	0.592212	0.616435	0.470268	0.58262	0.0787651		0.545716	0.390414	0.447963	0.509745	0.473459	0.0685185		C	300	0	0.147512	0.175599	0.0664388		0.216189	0.114691	0.502738		300
301	0.118413	0.0159465	0.245338	0.121954	0.125413	0.0938542		0.16865	0.17668	0	0.0724239	0.104438	0.0842104		0.213031	0.25907	0.0657052	0	0.134452	0.121803		0	0.381044	0.162125	0.319774	0.215736	0.170848		C	301	0	-0.0209745	0.00903887	0.0903231		0.750694	0.910249	0.389825		301
302	0.149918	0	0.117325	0.143886	0.102782	0.0699691		0.141584	0.0337336	0	0.0508374	0.0565387	0.060503		0.130111	0.251509	0.119568	0	0.125297	0.10277		0	0.103156	0.126144	0.150918	0.0950546	0.0663032		A	302	0	-0.0462437	0.0225145	-0.00772776		0.355979	0.729631	0.877877		302
303	0.0431351	0.123944	0.444976	0.00400396	0.154015	0.2003		0.131202	0.147099	0	0.0335686	0.0779674	0.0722571		0.118087	0.227035	0.0404517	0	0.0963934	0.0999315		0	0.45256	0.0389478	0.316895	0.202101	0.21861		A	303	0	-0.0760474	-0.0576214	0.0480859		0.501884	0.625078	0.756675		303
304	0.216534	0	0.406453	0.446455	0.267361	0.204521		0.213552	0.206637	0	0.240014	0.165051	0.11097		0.333709	0.449438	0.199817	0.315099	0.324516	0.102191		0.00492175	0.553442	0.445935	0.688361	0.423165	0.295943		A	304	0	-0.10231	0.0571552	0.155804		0.413026	0.634894	0.419659		304
305	1.54806	1.90433	4.34316	1.81086	2.4016	1.30313		1.2958	1.63101	2.47969	2.21081	1.90433	0.538512		1.64909	2.6309	1.67377	1.63319	1.89674	0.489724		1.10083	2.53237	1.55916	3.81457	2.25173	1.20076		A	305	0	-0.497274	-0.504864	-0.14987		0.50704	0.495558	0.871234		305
306	1.69168	1.43809	4.07494	1.85828	2.26575	1.21844		1.81028	2.98849	2.31601	2.09429	2.30227	0.50213		2.19469	3.30207	1.81277	2.66943	2.49474	0.64224		1.32676	3.12859	1.91986	4.87335	2.81214	1.56538		A	306	0	0.0365211	0.228993	0.546394		0.957599	0.75081	0.601605		306
307	5.27107	2.01182	5.33386	5.4173	4.50851	1.66554		5.49245	7.45883	6.58998	6.02774	6.39225	0.840473		7.33361	9.50642	6.67919	5.97837	7.3744	1.52528		5.88993	4.80675	6.26097	7.39264	6.08757	1.06659		U	307	0	1.88374	2.86589	1.57906		0.0899684	0.0442031	0.161425		307		Increase
308	5.05721	2.89587	7.67396	6.05772	5.42119	1.99916		4.89226	5.53564	7.07965	7.25667	6.19106	1.16068		4.7993	8.06966	5.57687	4.62262	5.76711	1.59002		3.10655	5.66441	4.92456	8.05732	5.43821	2.05031		U	308	0	0.769868	0.345924	0.0170211		0.530127	0.795584	0.990901		308
309	1.49261	4.45451	8.22031	4.74638	4.72845	2.75312		1.3804	5.17443	5.37444	5.41992	4.3373	1.97415		2.01879	4.63471	3.25041	5.90436	3.95207	1.68398		1.41869	7.7987	2.17046	8.95507	5.08573	3.84179		U	309	0	-0.391153	-0.776385	0.357277		0.825049	0.647463	0.884786		309
310	5.30145	5.57117	13.5494	10.0734	8.62385	3.94627		5.66937	8.32754	7.94798	7.58597	7.38271	1.18168		7.21733	11.3235	6.02527	7.2482	7.95358	2.31764		5.20015	9.58899	7.71296	12.385	8.72178	3.03266		U	310	0	-1.24114	-0.670277	0.0979297		0.568845	0.77945	0.969886		310
311	1.01607	0.430194	0.807558	1.70417	0.989496	0.534596		0.965337	1.55587	1.11144	1.13584	1.19212	0.253916		1.46364	1.89398	0.940689	0.937321	1.30891	0.461851		0.90034	1.78488	0.88599	2.62877	1.55	0.833044		G	311	0	0.202627	0.319413	0.560499		0.519067	0.40071	0.300635		311
312	0.919088	0.218623	1.28811	2.01606	1.11047	0.74915		0.718219	1.49351	1.20116	0.763345	1.04406	0.370432		0.892895	1.3359	0.972355	0	0.800286	0.567309		0.691859	1.08403	1.21543	1.80075	1.19802	0.459267		A	312	0	-0.0664125	-0.310185	0.087544		0.878936	0.533654	0.848646		312
313	0.0974169	0.451392	0.698534	0.751729	0.499768	0.298451		0.13242	0.477296	0.673068	0.256796	0.384895	0.239259		0.168106	0.450574	0.276505	0.204904	0.275022	0.12539		0.236355	0.516832	0.146433	0.638637	0.384564	0.23146		C	313	0	-0.114873	-0.224746	-0.115204		0.57007	0.214334	0.564203		313
314	0.493068	0.284798	0.728178	1.02157	0.631905	0.316686		0.309534	0.59126	0.942738	0.24183	0.521341	0.319089		0.49466	0.918906	0.402106	0.0187025	0.458594	0.369632		0.166695	0.842936	0.379699	1.21545	0.651194	0.470317		U	314	0	-0.110564	-0.173311	0.0192896		0.640285	0.503124	0.947964		314
315	0.0239383	0.0445271	0.101677	0.0520622	0.0555511	0.0329679		0	0.100571	0.141778	0	0.0605874	0.0719545		0	0.349361	0	0.000184145	0.0873862	0.17465		0.0169338	0.111257	0	0	0.0320477	0.0534062		A	315	0	0.0050363	0.0318351	-0.0235033		0.90289	0.732435	0.482198		315
316	0.0309564	0	0.0394588	0.065114	0.0338823	0.026852		0.142652	0	0	0	0.0356629	0.0713258		0.124609	0	0.0657129	0	0.0475805	0.0599721		0.181477	0.0888254	0	0.13318	0.100871	0.0771605		G	316	0	0.0017806	0.0136982	0.0669883		0.964247	0.691233	0.152142		316
317	0.0504991	0.205239	0.120611	0.0393733	0.103931	0.0765161		0.0487099	0.086592	0.340377	0.0436202	0.129825	0.141671		0.0488483	0.249302	0.0766117	0.357009	0.182943	0.146048		0	0.0927789	0.0109732	0.145452	0.0623009	0.0691831		C	317	0	0.025894	0.079012	-0.0416297		0.758637	0.374857	0.450395		317
318	0.195056	0.12824	0.218224	0.0203831	0.140476	0.0886862		0.0882372	0	0.348051	0.0460377	0.120581	0.155869		0.0384683	0.111267	0.178621	0.928994	0.314338	0.413748		0.0242216	0	0.0234815	0.0684875	0.0290477	0.028598		G	318	0	-0.0198945	0.173862	-0.111428		0.831772	0.442637	0.0539087		318
319	0.0677103	0	0.292079	0.259938	0.154932	0.143117		0	0.0998879	0.0145984	0.0309731	0.0363649	0.0441982		0	0.364926	0.116936	0.168531	0.162598	0.1522		0	0.148034	0.031922	0.700953	0.220227	0.326735		G	319	0	-0.118567	0.00766653	0.0652955		0.164476	0.94388	0.72685		319
320	0	0.445147	0.460979	0.201082	0.276802	0.219556		0	0.0852849	0	0.345735	0.107755	0.163668		0	0.409241	0.0740332	0.631239	0.278628	0.294893		0	1.39566	0	1.45149	0.711787	0.822217		A	320	0	-0.169047	0.001826	0.434985		0.26313	0.992396	0.346094		320
321	0.441485	0.216391	1.08793	0.102702	0.462128	0.440316		0.231474	0	0	0	0.0578684	0.115737		0.733802	1.21331	0.454653	0	0.600442	0.508324		0	0.319409	0.475887	0	0.198824	0.238304		G	321	0	-0.40426	0.138314	-0.263304		0.126089	0.695116	0.333389		321
322	1.18827	1.83289	1.53345	0.410048	1.24116	0.613492		0.273021	0.958064	0	0.960547	0.547908	0.487943		0.805106	2.71649	0.316462	0	0.959514	1.21723		0	1.68422	0.175826	0.966805	0.706714	0.775555		G	322	0	-0.693256	-0.28165	-0.53445		0.127337	0.693786	0.321247		322
323																													C	323	0	0	0	0		#DIV/0!	#DIV/0!	#DIV/0!		323
324																													U	324	0	0	0	0		#DIV/0!	#DIV/0!	#DIV/0!		324
325																													A	325	0	0	0	0		#DIV/0!	#DIV/0!	#DIV/0!		325
326																													G	326	0	0	0	0		#DIV/0!	#DIV/0!	#DIV/0!		326
327																													A	327	0	0	0	0		#DIV/0!	#DIV/0!	#DIV/0!		327
328																													A	328	0	0	0	0		#DIV/0!	#DIV/0!	#DIV/0!		328
329																													G	329	0	0	0	0		#DIV/0!	#DIV/0!	#DIV/0!		329
330																													G	330	0	0	0	0		#DIV/0!	#DIV/0!	#DIV/0!		330
331																													A	331	0	0	0	0		#DIV/0!	#DIV/0!	#DIV/0!		331
332																													G	332	0	0	0	0		#DIV/0!	#DIV/0!	#DIV/0!		332
333																													A	333	0	0	0	0		#DIV/0!	#DIV/0!	#DIV/0!		333
334																													G	334	0	0	0	0		#DIV/0!	#DIV/0!	#DIV/0!		334
335																													A	335	0	0	0	0		#DIV/0!	#DIV/0!	#DIV/0!		335
336																													G	336	0	0	0	0		#DIV/0!	#DIV/0!	#DIV/0!		336
337																													A	337	0	0	0	0		#DIV/0!	#DIV/0!	#DIV/0!		337
338																													U	338	0	0	0	0		#DIV/0!	#DIV/0!	#DIV/0!		338
339																													G	339	0	0	0	0		#DIV/0!	#DIV/0!	#DIV/0!		339
340																													G	340	0	0	0	0		#DIV/0!	#DIV/0!	#DIV/0!		340
341																													G	341	0	0	0	0		#DIV/0!	#DIV/0!	#DIV/0!		341
342																													U	342	0	0	0	0		#DIV/0!	#DIV/0!	#DIV/0!		342
343																													G	343	0	0	0	0		#DIV/0!	#DIV/0!	#DIV/0!		343
344																													C	344	0	0	0	0		#DIV/0!	#DIV/0!	#DIV/0!		344
345																													G	345	0	0	0	0		#DIV/0!	#DIV/0!	#DIV/0!		345
346																													A	346	0	0	0	0		#DIV/0!	#DIV/0!	#DIV/0!		346
347																													G	347	0	0	0	0		#DIV/0!	#DIV/0!	#DIV/0!		347
348																													A	348	0	0	0	0		#DIV/0!	#DIV/0!	#DIV/0!		348
349																													G	349	0	0	0	0		#DIV/0!	#DIV/0!	#DIV/0!		349
350																													C	350	0	0	0	0		#DIV/0!	#DIV/0!	#DIV/0!		350
351																													G	351	0	0	0	0		#DIV/0!	#DIV/0!	#DIV/0!		351
352																													U	352	0	0	0	0		#DIV/0!	#DIV/0!	#DIV/0!		352
353																													C	353	0	0	0	0		#DIV/0!	#DIV/0!	#DIV/0!		353
354																													G	354	0	0	0	0		#DIV/0!	#DIV/0!	#DIV/0!		354
355																													G	355	0	0	0	0		#DIV/0!	#DIV/0!	#DIV/0!		355
356																													U	356	0	0	0	0		#DIV/0!	#DIV/0!	#DIV/0!		356
357																													A	357	0	0	0	0		#DIV/0!	#DIV/0!	#DIV/0!		357

## Sheet: NCfirstINIBDlater-SHAPE
	BG:NC+RNA							1INIBD:1RNA							1.5INIBD:1RNA							2INIBD:1RNA										Difference				T-Tests					Significant			Note
nt	T1	T2	T3	T4	Average	STDev		T1	T2	T3	T4	Average	STDev		T1	T2	T3	T4	Average	STDev		T1	T2	T3	T4	Average	STDev			nt	BG-BG	1:1-BG	1p5:1-BG	2:1-BG		1:1-BG	1p5:1-BG	2:1-BG		nt	1:1-BG	1p5:1-BG	2:1-BG
1																													G	1	0	0	0	0		#DIV/0!	#DIV/0!	#DIV/0!		1
2																													G	2	0	0	0	0		#DIV/0!	#DIV/0!	#DIV/0!		2
3																													G	3	0	0	0	0		#DIV/0!	#DIV/0!	#DIV/0!		3
4																													U	4	0	0	0	0		#DIV/0!	#DIV/0!	#DIV/0!		4
5																													C	5	0	0	0	0		#DIV/0!	#DIV/0!	#DIV/0!		5
6																													U	6	0	0	0	0		#DIV/0!	#DIV/0!	#DIV/0!		6
7																													C	7	0	0	0	0		#DIV/0!	#DIV/0!	#DIV/0!		7
8																													U	8	0	0	0	0		#DIV/0!	#DIV/0!	#DIV/0!		8
9																													C	9	0	0	0	0		#DIV/0!	#DIV/0!	#DIV/0!		9
10																													U	10	0	0	0	0		#DIV/0!	#DIV/0!	#DIV/0!		10
11																													G	11	0	0	0	0		#DIV/0!	#DIV/0!	#DIV/0!		11
12																													G	12	0	0	0	0		#DIV/0!	#DIV/0!	#DIV/0!		12
13	0	0	0	0	0	0		0	0	0	0	0	0		0	0	0	0	0	0		0	0	0	0	0	0		U	13	0	0	0	0		#DIV/0!	#DIV/0!	#DIV/0!		13
14	0	0	0	0.131874	0.0329684	0.0659368		0	0	0	0	0	0		0	0	0.106588	0	0.0266471	0.0532941		0	0	0	0	0	0		U	14	0	-0.0329684	-0.00632134	-0.0329684		0.355918	0.886344	0.355918		14
15	0.0230031	0	0.0441835	0	0.0167967	0.0212353		0.0788537	0.0431492	0.0245931	0.00977064	0.0390917	0.0298184		0.0539055	0.04531	0	0	0.0248039	0.0288552		0	0.0657816	0	0	0.0164454	0.0328908		A	15	0	0.022295	0.00800721	-0.000351265		0.268918	0.670561	0.986265		15
16	0.0612581	0.222717	0.0793791	0.543195	0.226637	0.223054		0.414757	0.301991	0.584972	0.58512	0.47171	0.13873		0.759975	1.198	0.502409	0.549512	0.752473	0.317423		0.89048	0.896186	0	0.645854	0.60813	0.421878		G	16	0	0.245073	0.525836	0.381493		0.1113	0.0350689	0.160974		16		Increase
17	1.27614	0.444024	0.843961	1.22957	0.948423	0.388059		1.72159	1.53627	1.37987	1.44985	1.5219	0.1477		1.67866	1.42186	1.83352	1.59201	1.63151	0.171802		1.24006	1.73667	1.66929	1.72724	1.59331	0.23738		A	17	0	0.573473	0.683089	0.64489		0.032755	0.0181562	0.0297512		17	Increase	Increase	Increase
18	0.0908835	0	0.0518483	0.124365	0.0667742	0.0534776		0.218466	0.0817613	0.0912099	0.151106	0.135636	0.0631829		0.233873	0.173559	0.19972	0.14477	0.187981	0.0379434		0.146507	0.186831	0.0367588	0.18824	0.139584	0.0712287		C	18	0	0.0688614	0.121206	0.0728098		0.147212	0.0101249	0.153188		18
19	0	0	0	0.0652726	0.0163181	0.0326363		0.00526452	0	0	0.0820867	0.0218378	0.0402425		0	0.0820586	0.192453	0.0192233	0.0734337	0.0867395		0	0.0487344	0	0.0643898	0.0282811	0.0332757		C	19	0	0.00551965	0.0571156	0.0119629		0.838335	0.263834	0.626068		19
20	0.0585444	0.00335843	0	0	0.0154757	0.0287561		0.0528252	0.0644949	0	0	0.02933	0.0342008		0.0288919	0.0293141	0.0438037	0	0.0255024	0.0183605		0.00560618	0.0451253	0.0628995	0.0164295	0.0325151	0.0262365		A	20	0	0.0138543	0.0100267	0.0170394		0.557987	0.578121	0.414988		20
21	0	0	0	0.0832847	0.0208212	0.0416424		0.0787185	0	0	0.00858301	0.0218254	0.0381439		0	0	0.0730046	0	0.0182511	0.0365023		0	0	0	0.000771176	0.000192794	0.000385588		G	21	0	0.0010042	-0.00257004	-0.0206284		0.972783	0.929067	0.360088		21
22	0.0329176	0.120368	0.472963	0.386786	0.253259	0.210007		0.215901	0	0.106389	0.153136	0.118856	0.0910585		0.124982	0.258578	0.274639	0.180636	0.209709	0.0698284		0.158437	0.0713596	0	0.132164	0.0904903	0.0704935		A	22	0	-0.134402	-0.0435496	-0.162768		0.284755	0.707512	0.19208		22
23	0.072804	0.861225	0.500479	0.577792	0.503075	0.326085		0.285631	0	0.0340449	0.533439	0.213279	0.248563		0.23906	0	0.592691	0.450201	0.320488	0.258369		0.292485	0	0	0.0782928	0.0926945	0.138213		U	23	0	-0.289796	-0.182586	-0.41038		0.207209	0.413844	0.0596576		23
24	0	0	0	0.766158	0.191539	0.383079		0	0	0	0.920953	0.230238	0.460476		0	0	0.790069	0.616411	0.35162	0.412159		0.0922159	0.117445	0	0.249542	0.114801	0.103039		C	24	0	0.0386987	0.16008	-0.0767389		0.901411	0.590018	0.712186		24
25	0.678782	0	0.277156	0.312309	0.317062	0.278678		0.470119	0	0.314254	0.2735	0.264468	0.195615		0.00917461	0	0.919153	0.167	0.273832	0.43699		0	0	0.937466	0.0203718	0.239459	0.465437		U	25	0	-0.0525933	-0.0432297	-0.0776022		0.767817	0.872994	0.784425		25
26	0.309175	0.0425503	0.182034	0.102841	0.15915	0.115177		0.254018	0.122019	0.251206	0.189187	0.204108	0.0623713		0.249947	0.234288	0.284381	0.264239	0.258214	0.0213056		0.170009	0.224659	0.237782	0.160731	0.198295	0.0385806		G	26	0	0.0449576	0.0990636	0.0391454		0.518049	0.141693	0.543064		26
27	0	0	0	0.33351	0.0833774	0.166755		0.0226905	0	0.0489092	0.287923	0.0898806	0.133532		0	0.125464	0.22398	0.245346	0.148698	0.11204		0	0.0432354	0.0181895	0.085493	0.0367295	0.037027		A	27	0	0.00650313	0.0653201	-0.046648		0.95343	0.539597	0.604643		27
28	0.0200857	0	0	0	0.00502142	0.0100428		0.029471	0	0	0.0688434	0.0245786	0.0326166		0.0122563	0.0405393	0.0384482	0.0594945	0.0376846	0.0194165		0	0.0306652	0	0	0.0076663	0.0153326		G	28	0	0.0195572	0.0326632	0.00264488		0.295391	0.0243706	0.782597		28
29	0	0	0	0.0784244	0.0196061	0.0392122		0	0	0.0258304	0.142797	0.0421569	0.0681895		0	0.00775942	0.113064	0.168937	0.0724402	0.0824484		0.0519963	0	0	0.0545313	0.0266319	0.0307693		C	29	0	0.0225508	0.0528341	0.00702579		0.587223	0.291099	0.787479		29
30	0	0	0	0.346383	0.0865958	0.173192		0	0	0	0.430184	0.107546	0.215092		0	0	0.397309	0.203353	0.150166	0.19062		0	0	0	0	0	0		C	30	0	0.0209502	0.0635697	-0.0865958		0.884373	0.6391	0.355918		30
31	1.43049	0	1.30006	0.97214	0.925671	0.646537		1.95234	0.23293	1.72888	1.29584	1.3025	0.763351		2.08235	0.302693	1.89712	1.62617	1.47708	0.805026		1.48319	0.726004	2.38906	1.29165	1.47247	0.690449		U	31	0	0.376826	0.551412	0.546803		0.479728	0.326553	0.291571		31
32	0.600598	0.416433	0.473034	1.30464	0.698677	0.411255		1.64401	0.814237	1.69551	1.68011	1.45847	0.430029		2.24837	2.52817	2.00495	2.17297	2.23862	0.21821		2.18474	2.60339	1.33522	1.9733	2.02416	0.528682		G	32	0	0.75979	1.53994	1.32549		0.0432681	0.000574443	0.00747018		32	Increase	Increase	Increase
33	0.689581	0.321562	0.533591	0.65486	0.549899	0.166265		0.972716	0.837173	0.771825	0.738501	0.830054	0.103562		1.17448	0.798969	0.981525	0.991593	0.986642	0.153356		0.905202	1.13068	1.29454	1.01788	1.08708	0.166142		G	33	0	0.280155	0.436743	0.537177		0.0287837	0.00834551	0.00380724		33		Increase	Increase
34	0	0.202711	0	1.17905	0.345439	0.563894		0.183999	0.0552298	0.473766	1.29488	0.501968	0.55683		0.960172	2.09049	0.921014	1.27483	1.31163	0.542857		1.29161	1.6008	0	1.31291	1.05133	0.71493		G	34	0	0.156529	0.966186	0.705891		0.706481	0.0485397	0.172007		34		Increase
35	1.72961	0.37601	1.22714	1.29813	1.15772	0.566469		2.17542	1.94635	2.15759	1.73999	2.00484	0.204938		2.21576	1.47971	2.4428	2.03052	2.0422	0.41115		1.54081	2.14269	2.7487	2.15646	2.14716	0.493158		A	35	0	0.847116	0.884474	0.989442		0.0306564	0.0448461	0.0388102		35	Increase	Increase	Increase	background high reactivity
36	0.162696	0.137309	0	0.150318	0.112581	0.0757662		0.149547	0.236488	0.258103	0.290796	0.233733	0.0604014		0.314493	0.37232	0.315967	0.294401	0.324295	0.0334934		0.268397	0.341201	0.216601	0.399249	0.306362	0.0802912		G	36	0	0.121153	0.211715	0.193781		0.0464858	0.00219653	0.0126611		36
37	0.10126	0.03422	0.100756	0.0956077	0.0829609	0.0325942		0.060022	0.143183	0.0395079	0.155142	0.0994636	0.0582001		0.185282	0.191177	0.165619	0.215464	0.189385	0.0205342		0.163722	0.140112	0.114471	0.201126	0.154858	0.0368235		C	37	0	0.0165027	0.106424	0.0718968		0.638341	0.00147973	0.0264926		37
38	0	0	0	0	0	0		0	0	0	0	0	0		0	0.0289429	0	0	0.00723573	0.0144715		0	0	0	0	0	0		U	38	0	0	0.00723573	0		#DIV/0!	0.355918	#DIV/0!		38
39	0.0540769	0	0.0270519	0	0.0202822	0.0258885		0	0	0	0	0	0		0	0	0.00291926	0	0.000729815	0.00145963		0	0	0	0	0	0		C	39	0	-0.0202822	-0.0195524	-0.0202822		0.168184	0.182254	0.168184		39
40	0	0	0	0.0960612	0.0240153	0.0480306		0	0	0	0.0603979	0.0150995	0.030199		0	0	0.0181792	0	0.00454481	0.00908961		0	0	0	0	0	0		U	40	0	-0.00891582	-0.0194705	-0.0240153		0.763939	0.456031	0.355918		40
41	0.123325	0	0.198677	0	0.0805007	0.0979122		0.0317602	0	0	0	0.00794005	0.0158801		0	0	0.111744	0	0.0279359	0.0558718		0	0	0.0437862	0	0.0109466	0.0218931		C	41	0	-0.0725606	-0.0525648	-0.0695541		0.193783	0.387034	0.214914		41
42	0	0	0	0.076783	0.0191957	0.0383915		0	0	0	0	0	0		0	0	0.0203545	0	0.00508861	0.0101772		0	0	0	0	0	0		U	42	0	-0.0191957	-0.0141071	-0.0191957		0.355918	0.504134	0.355918		42
43	0	0	0	0.0243496	0.00608741	0.0121748		0.0156692	0	0	0	0.00391729	0.00783459		0	0	0.0181672	0	0.00454181	0.00908361		0	0	0	0.0384569	0.00961423	0.0192285		G	43	0	-0.00217011	-0.0015456	0.00352682		0.774455	0.845469	0.767096		43
44	0	0	0.370412	0.0524858	0.105725	0.178185		0.019925	0	0	0	0.00498124	0.00996248		0	0	0.0214886	0	0.00537215	0.0107443		0	0	0	0.0845246	0.0211312	0.0422623		G	44	0	-0.100743	-0.100352	-0.0845934		0.302002	0.303826	0.391194		44
45	0	0	0.170068	0	0.0425169	0.0850338		0	0	0	0	0	0		0	0	0	0	0	0		0	0	0	0.046646	0.0116615	0.023323		C	45	0	-0.0425169	-0.0425169	-0.0308554		0.355918	0.355918	0.510217		45
46	0	0	0	0.102272	0.0255681	0.0511361		0	0	0	0	0	0		0	0	0.0586408	0	0.0146602	0.0293204		0	0	0	0	0	0		U	46	0	-0.0255681	-0.0109079	-0.0255681		0.355918	0.724021	0.355918		46
47	0	0	0.142112	0.0192651	0.0403442	0.0684502		0	0.0522846	0	0.0102386	0.0156308	0.024908		0	0.00931834	0.00876717	0	0.00452138	0.00522568		0	0	0	0.0267386	0.00668464	0.0133693		A	47	0	-0.0247134	-0.0358229	-0.0336596		0.522714	0.336862	0.371702		47
48	0	0	0.0332526	0.0219582	0.0138027	0.0165916		0.0120684	0	0	0	0.0030171	0.00603419		0	0.0143545	0	0.0142249	0.00714485	0.00825033		0	0.000985474	0	0.0441402	0.0112814	0.0219108		A	48	0	-0.0107856	-0.00665785	-0.00252128		0.267592	0.499393	0.86047		48
49	0	0	0.477416	0	0.119354	0.238708		0.00419083	0	0	0	0.00104771	0.00209542		0.0381741	0	0.0277888	0.00436456	0.0175819	0.018367		0	0	0	0	0	0		C	49	0	-0.118306	-0.101772	-0.119354		0.35987	0.427842	0.355918		49
50	0.147148	0	0.278233	0.142174	0.141889	0.113651		0.0387491	0.0740157	0	0.0252895	0.0345136	0.0308471		0	0	0.144575	0.00889665	0.038368	0.0709289		0	0	0.0332245	0.0213511	0.0136439	0.0164834		U	50	0	-0.107375	-0.103521	-0.128245		0.118034	0.173193	0.0669481		50
51	0.00130275	0.0132578	0.0285305	0.00530984	0.0121002	0.0120276		0.0248587	0	0.0348918	0.0353809	0.0237828	0.0165802		0	0.0272651	0.0946388	0	0.030476	0.0446645		0	0	0.0642982	0.0474514	0.0279374	0.0329844		A	51	0	0.0116826	0.0183758	0.0158372		0.297471	0.457152	0.401726		51
52	0	0	0	0.019347	0.00483675	0.0096735		0	0	0	0.0405737	0.0101434	0.0202868		0	0	0.0295107	0.00801215	0.00938071	0.0139414		0	0	0.0150973	0	0.00377432	0.00754864		G	52	0	0.00530666	0.00454396	-0.00106243		0.653452	0.611517	0.86821		52
53	0.00960518	0	0	0	0.0024013	0.00480259		0.0141205	0.0565659	0	0	0.0176716	0.0267703		0	0.0115012	0.0136201	0.00921619	0.00858438	0.00599881		0	0	0	0	0	0		G	53	0	0.0152703	0.00618308	-0.0024013		0.304388	0.158688	0.355918		53
54	0	0	0	0	0	0		0	0	0	0	0	0		0	0.0209007	0.011413	0	0.00807843	0.0101004		0	0.00325544	0.00804633	0	0.00282544	0.00380389		G	54	0	0	0.00807843	0.00282544		#DIV/0!	0.160798	0.187942		54
55	0	0	0	0.0144803	0.00362007	0.00724014		0.0315034	0.0645552	0.0361183	0.0220729	0.0385624	0.0182878		0	0.071336	0.00179279	0	0.0182822	0.0353793		0.0194317	0.0171963	0.0252759	0.024242	0.0215365	0.00385447		A	55	0	0.0349424	0.0146621	0.0179164		0.0120275	0.447788	0.00472585		55
56	0.0472772	0	0	0	0.0118193	0.0236386		0.0697389	0.0823777	0.0905132	0.00768869	0.0625796	0.0375789		0.0203429	0.017184	0.0529866	0.0192469	0.0274401	0.0170813		0.00444122	0.0163619	0.0437257	0.0689943	0.0333808	0.0288818		A	56	0	0.0507603	0.0156208	0.0215615		0.0622221	0.325253	0.291847		56
57	0.0295904	0	0	0	0.00739761	0.0147952		0	0.0281631	0	0	0.00704079	0.0140816		0.0382225	0.00352559	0.00136171	0	0.0107774	0.0183542		0	0	0	0	0	0		C	57	0	-0.000356826	0.00337983	-0.00739761		0.973261	0.783962	0.355918		57
58	0	0	0	0.158473	0.0396182	0.0792363		0	0	0	0.0130342	0.00325856	0.00651712		0	0	0.0737863	0	0.0184466	0.0368932		0	0	0	0	0	0		C	58	0	-0.0363596	-0.0211716	-0.0396182		0.395639	0.645242	0.355918		58
59	0.0859523	0	0	0.352141	0.109523	0.166743		0	0	0	0.293185	0.0732964	0.146593		0.168823	0	0.401135	0.0186371	0.147149	0.185425		0.18767	0.00803031	0	0.105139	0.07521	0.0889058		C	59	0	-0.0362271	0.0376253	-0.0343135		0.755249	0.773019	0.728927		59
60	0.126671	0.00867273	0.138641	0.0473733	0.0803394	0.0626326		0.0963814	0.0481637	0.0458967	0.0655379	0.0639949	0.0233055		0.117277	0	0.121208	0.0506266	0.0722781	0.0580575		0.0468899	0.00702858	0.308693	0.0787952	0.110352	0.135448		A	60	0	-0.0163444	-0.00806128	0.0300124		0.642102	0.856486	0.701448		60
61	0.0857935	0	0.545329	0.131222	0.190586	0.242673		0.347553	0	0.210079	0.169149	0.181695	0.143161		0.208301	0	0.210496	0.170442	0.14731	0.0999127		0.252566	0	0.114692	0	0.0918146	0.120034		C	61	0	-0.00889091	-0.0432764	-0.0987715		0.951728	0.752757	0.493095		61
62	0	0	0	0.360942	0.0902356	0.180471		0.42073	0.181889	0.383475	0.595597	0.395423	0.169754		0.447951	0.44189	0.483063	0.369789	0.435673	0.0475252		0.493466	0.251735	0.230283	0.338998	0.328621	0.119531		U	62	0	0.305187	0.345438	0.238385		0.0488838	0.0100649	0.0698598		62	Increase	Increase
63	0	0.0277045	0.0285452	0.104081	0.0400826	0.0446793		0.0697773	0.0885618	0.0509979	0.169093	0.0946076	0.0519712		0.112883	0.214702	0.158658	0.146886	0.158283	0.0423252		0.18226	0.181196	0.155092	0.0825664	0.150279	0.0468572		G	63	0	0.0545249	0.1182	0.110196		0.162687	0.00854743	0.0144241		63
64	0.0152575	0.123637	0.417061	0	0.138989	0.19338		0.217395	0.115807	0	0.0562734	0.097369	0.0929442		0.12597	0.17222	0.128412	0.0371156	0.115929	0.0566769		0.125448	0.106693	0	0.00890841	0.0602626	0.064997		C	64	0	-0.0416198	-0.0230595	-0.0787262		0.711435	0.826577	0.469537		64
65	0	0.295149	0	0.267694	0.140711	0.162865		0.149236	0.118676	0.209034	0.354684	0.207908	0.1048		0.270111	0.183775	0.419481	0.229977	0.275836	0.102054		0.462256	0.339054	0.113401	0.255351	0.292516	0.146562		U	65	0	0.0671969	0.135125	0.151805		0.51368	0.20931	0.215145		65
66	0.377843	0.395591	0.180624	0.571422	0.38137	0.159826		1.02934	1.03251	0.632292	0.691728	0.846468	0.214375		0.751243	0.0242693	0.905602	0.468333	0.537362	0.387029		0.690334	0	0.621621	0.679339	0.497824	0.333248		U	66	0	0.465098	0.155992	0.116454		0.0131632	0.484381	0.551809		66	Increase
67	0.177632	0.146375	0.23548	0.083186	0.160668	0.0634885		0.440269	0.485988	0.323894	0.292742	0.385723	0.0921893		0.446207	0.397796	0.447209	0.341283	0.408124	0.0501742		0.44936	0.431107	0.63193	0.605506	0.529476	0.103879		A	67	0	0.225055	0.247456	0.368808		0.00694984	0.00087215	0.000916413		67			Increase
68	0.18681	0.149851	1.05176	0.124937	0.378338	0.449664		0.365203	0.426127	0.323695	0.280094	0.34878	0.0621807		0.414844	0.547462	0.367415	0.390132	0.429963	0.0806912		0.543412	0.562757	0.429214	0.598063	0.533362	0.0730256		A	68	0	-0.0295584	0.051625	0.155023		0.900641	0.828699	0.521514		68
69	0.041281	0.0409728	0.0617118	0.0589155	0.0507203	0.0111368		0	0.0606706	0.11855	0.0557438	0.0587411	0.0484435		0	0.11138	0.0805179	0.092619	0.0711293	0.04909		0.0899832	0.0941068	0.0879138	0.113988	0.0964979	0.0119407		G	69	0	0.00802079	0.020409	0.0457776		0.757856	0.448391	0.00137177		69
70	0	0	0	0.0209507	0.00523768	0.0104754		0	0	0	0	0	0		0	0.082988	0.0322029	0	0.0287977	0.0391867		0.0488733	0	0	0.0488535	0.0244317	0.0282113		C	70	0	-0.00523768	0.0235601	0.019194		0.355918	0.289491	0.249245		70
71	5.38194	0	0.0820896	0.0564714	1.38012	2.6681		0	0	0	0.0287115	0.00717788	0.0143558		0	0	0.0893853	0	0.0223463	0.0446927		0	0	0	0	0	0		C	71	0	-1.37295	-1.35778	-1.38012		0.3431	0.348112	0.340769		71
72	0	0	0	0.276537	0.0691341	0.138268		0	0	0	0.11855	0.0296375	0.059275		0	0.18856	0.111997	0.0415583	0.0855287	0.0827939		0.0776232	0	0	0.0360569	0.02842	0.0369444		U	72	0	-0.0394966	0.0163945	-0.0407141		0.618351	0.845504	0.590033		72
73	0	0	0	0.416671	0.104168	0.208335		0.811068	0.512442	0.390331	0.503069	0.554227	0.179993		0.936049	0.890175	0.558538	0.50428	0.72226	0.222277		0.805415	0.397512	0.199457	0.343639	0.436506	0.259763		C	73	0	0.45006	0.618093	0.332338		0.0170479	0.00666748	0.0929269		73	Increase	Increase
74	0	1.20939	0.648357	0.455397	0.578286	0.500906		0.51724	0.636962	0.597287	0.594052	0.586385	0.0500558		0.568949	0.979255	0.553443	0.535283	0.659232	0.213791		0.611041	0.635485	0.133666	0.492539	0.468182	0.231584		A	74	0	0.00809921	0.0809462	-0.110104		0.975374	0.776294	0.703682		74
75	1.09923	3.87963	2.03622	1.22828	2.06084	1.28147		1.87235	2.63193	1.26573	0.904012	1.66851	0.756399		0.743804	0	0.962404	0.869391	0.6439	0.438512		0.636021	0	0.687034	0.554587	0.469411	0.317658		A	75	0	-0.392334	-1.41694	-1.59143		0.616897	0.0813364	0.0525167		75
76	0.183316	0.116659	0.471175	0.0406424	0.202948	0.188078		0.368801	0.320795	0.175203	0.0699632	0.233691	0.136711		0.139521	0	0.139258	0.173236	0.113004	0.0770069		0.0843943	0	0.796483	0.0164965	0.224343	0.383171		U	76	0	0.0307426	-0.0899444	0.0213954		0.800294	0.410149	0.923412		76
77	0.628228	0.375466	0.947414	0.760064	0.677793	0.240362		0.954093	0.896115	1.3206	0.824617	0.998855	0.220934		0.996284	1.08879	1.06017	1.08189	1.05678	0.0421357		1.01348	1.22066	1.17363	0.984636	1.0981	0.11656		A	77	0	0.321062	0.37899	0.420307		0.096773	0.0209522	0.0198954		77		Increase	Increase
78	0.173028	0.212072	0.385167	0.621039	0.347826	0.204143		0.555862	0.439744	0.993021	0.892681	0.720327	0.264477		0.921647	1.06036	0.952055	0.899108	0.958293	0.0714202		1.12297	1.27813	1.14986	1.11996	1.16773	0.0748204		A	78	0	0.372501	0.610466	0.819903		0.0672768	0.0013247	0.000281777		78		Increase	Increase
79	0.311895	0.207318	0.685378	0.719708	0.481075	0.259648		0.727707	0.606364	1.33602	0.842707	0.878201	0.320107		1.12405	1.09142	0.895249	1.23284	1.08589	0.140742		1.28388	1.34301	1.05088	1.21819	1.22399	0.126165		A	79	0	0.397126	0.604813	0.742915		0.10227	0.00638804	0.0021214		79		Increase	Increase
80	0.199993	0.653282	0.0748564	0.361876	0.322502	0.249869		0.145841	0.37183	0.253233	0.310324	0.270307	0.0960756		0.175553	0.357264	0.244433	0.273471	0.26268	0.0752477		0.310803	0.340183	0.479546	0.214458	0.336247	0.10959		G	80	0	-0.0521946	-0.0598216	0.0137456		0.710044	0.662741	0.923026		80
81	0	0.628129	0.347678	0.241167	0.304243	0.26034		0	0.0992977	0.070597	0.215524	0.0963547	0.0897361		0	0.105093	0.131562	0.235128	0.117946	0.0965978		0.0553846	0.0592152	0.208716	0.20232	0.131409	0.0856278		C	81	0	-0.207889	-0.186298	-0.172835		0.181816	0.22821	0.254025		81
82	0.487594	0	0.210315	0.22671	0.231155	0.199706		0.213133	0.264051	0.297538	0.239559	0.25357	0.0359373		0.0295331	0	0.311221	0.307384	0.162034	0.170484		0.0433721	0.0421608	0.903364	0.275121	0.316005	0.406604		U	82	0	0.0224155	-0.0691203	0.0848498		0.832468	0.617445	0.720832		82
83	0.517875	0.255642	0	1.17729	0.487702	0.506013		0.882607	0.28143	0.772148	1.49136	0.856885	0.497173		0.740555	1.00073	1.0405	1.14501	0.981698	0.171892		1.35824	1.32808	0.940983	1.26777	1.22377	0.192238		U	83	0	0.369183	0.493996	0.736065		0.338057	0.113988	0.03466		83			Increase
84	0.136735	1.14367	0.505018	0.702873	0.622074	0.419464		0.528304	0.403819	0.948457	0.858863	0.684861	0.260291		0.887546	1.05288	0.818166	1.06969	0.957068	0.123813		1.16318	1.12062	0.491695	0.768303	0.885951	0.316864		G	84	0	0.0627863	0.334994	0.263876		0.807703	0.176429	0.354172		84
85	0.489907	4.46174	1.17067	0.548333	1.66766	1.88802		0.769128	2.26855	0.491981	0.640689	1.04259	0.825116		0.360625	0.31324	0.30048	0.456769	0.357779	0.0708851		0.435655	0	0.39732	0.504151	0.334281	0.227193		C	85	0	-0.625076	-1.30988	-1.33338		0.56626	0.214888	0.210375		85
86	0	1.06631	0	0.41252	0.369707	0.503472		0.283071	0.461468	0.25495	0.589805	0.397324	0.157573		0.250357	0.401862	0.0645172	0.484342	0.30027	0.184638		0.273446	0.674061	0.311994	0.566019	0.45638	0.194695		C	86	0	0.0276166	-0.0694373	0.086673		0.920029	0.804315	0.759006		86
87	0.071644	0.245571	0.00770107	0.332796	0.164428	0.15067		0.163674	0.134111	0.115247	0.177229	0.147565	0.0280766		0	0	0	0.15316	0.0382899	0.0765798		0	0	0.519675	0.166577	0.171563	0.245		U	87	0	-0.0168628	-0.126138	0.00713486		0.833128	0.18614	0.962041		87
88	0.0150241	0	0	0.510433	0.131364	0.252812		0.00329849	0	0.158231	0.376346	0.134469	0.177348		0	0		0.165669	0.055223	0.095649		0	0	0.335017	0.309752	0.161192	0.186414		U	88	0	0.00310451	-0.0761413	0.0298278		0.984611	0.64725	0.855634		88
89	0.121721	0.144413	0.0941548	0.309171	0.167365	0.0967449		0.106033	0.020492	0.134509	0.214967	0.119	0.0802539		0.115238	0.174662		0.21731	0.16907	0.0512648		0.159453	0.208111	0.217618	0.256785	0.210492	0.0400188		G	89	0	-0.0483648	0.0017052	0.0431269		0.470777	0.979244	0.441531		89
90	0.147944	0.0636048	0.164514	0.167935	0.135999	0.0490463		0.0328464	0	0.157876	0.090844	0.0703915	0.0693695		1.33872e-05	0.0793892		0.0775437	0.0523154	0.0453043		0.145161	0.131541	0.25098	0.0990395	0.15668	0.0657762		A	90	0	-0.0656079	-0.083684	0.0206807		0.173418	0.0695477	0.632159		90
91	0	0.319247	0	0.708796	0.257011	0.336696		0	0	0.166126	0.589809	0.188984	0.278456		0	0.126412		0.335533	0.153982	0.169457		0.256527	0.347738	0	0.245361	0.212407	0.148844		G	91	0	-0.0680268	-0.103029	-0.0446043		0.76604	0.652541	0.816595		91
92	1.13809	0	0.514335	0.6681	0.580132	0.469021		0.81272	0.286408	0.744809	0.301851	0.536447	0.281245		0.145008	0		0.317474	0.15416	0.158935		0.0819472	0.131393	1.65177	0.619783	0.621222	0.728645		U	92	0	-0.043685	-0.425972	0.0410896		0.878312	0.199055	0.927534		92
93	0.0332583	0.0559456	0	0.211922	0.0752814	0.0939461		0	0.0511719	0.0590754	0.146931	0.0642947	0.0609974		0	0.0482238		0.129886	0.05937	0.0656566		0.0980389	0.169636	0.170953	0.16193	0.15014	0.0349611		G	93	0	-0.0109867	-0.0159113	0.0748582		0.850952	0.813523	0.185902		93
94	0	0.224606	0	0.306679	0.132821	0.156986		0.176341	0.126861	0.212765	0.366565	0.220633	0.103462		0.222344	0.342786		0.3256	0.29691	0.0651455		0.326025	0.311018	0.0771858	0.318494	0.258181	0.120819		C	94	0	0.0878121	0.164089	0.12536		0.386299	0.155117	0.252563		94
95	0.0765546	2.84505	0	0.758315	0.91998	1.32788		3.46358	4.04054	1.87329	1.9895	2.84173	1.07827		2.57347	3.30221		1.01923	2.2983	1.1661		2.21835	1.39978	0	0.905113	1.13081	0.928215		U	95	0	1.92175	1.37832	0.210829		0.0657154	0.213235	0.803364		95
96	1.00232	0.587318	0.91715	0.411703	0.729622	0.277399		1.43796	1.95976	0.987505	0.501726	1.22174	0.623086		0.823815	0.60164		0.578095	0.66785	0.135582		0.706351	0.35571	1.77781	0.407504	0.811845	0.662263		C	96	0	0.492116	-0.0617719	0.0822234		0.199107	0.740888	0.826452		96
97	0.356955	0.483085	0.434628	0.569118	0.460947	0.0888782		0.826448	0.718828	0.702957	0.582158	0.707598	0.100014		0.821373	1.03869		0.751954	0.870672	0.14959		0.957165	0.900797	0.59434	0.696096	0.787099	0.170575		A	97	0	0.246651	0.409726	0.326153		0.0102463	0.00592128	0.0146504		97		Increase	Increase
98	0.157831	0.393186	0.320596	0.483438	0.338763	0.137791		0.488931	0.38093	0.619711	0.417083	0.476664	0.105401		0.577783	0.898838		0.635331	0.703984	0.171184		0.834089	0.813844	0.481894	0.653247	0.695769	0.163936		A	98	0	0.137901	0.365221	0.357006		0.162979	0.0255129	0.015726		98		Increase	Increase
99	0.0560264	0.10629	0.178678	0.155371	0.124091	0.054491		0.232741	0.230515	0.245489	0.206269	0.228753	0.0163772		0.30477	0.222216		0.269983	0.265656	0.0414468		0.265153	0.268936	0.45607	0.342667	0.333207	0.0893436		A	99	0	0.104662	0.141565	0.209115		0.0103445	0.0135645	0.00714757		99
100	0	0	0.0619104	0.207057	0.0672419	0.0976723		0	0	0.190194	0.175323	0.0913793	0.10569		0.131391	0		0.277099	0.136163	0.138611		0.409672	0	0.167556	0.249496	0.206681	0.170574		G	100	0	0.0241375	0.0689216	0.139439		0.748704	0.471069	0.205752		100
101	0.244725	0	0.394153	0.355907	0.248696	0.177499		0.819594	0	0.62455	0.58289	0.506759	0.353243		0.521332	0		0.721845	0.414392	0.372615		0.794086	0	0.947357	0.620857	0.590575	0.415695		U	101	0	0.258062	0.165696	0.341879		0.239528	0.462584	0.181111		101
102	0.323732	0.177926	0.266065	0.469633	0.309339	0.122533		0.330628	0.218555	0.367844	0.408082	0.331277	0.0815331		0.229917	0.16008		0.457854	0.282617	0.155725		0.351034	0.308231	0.686207	0.445967	0.44786	0.169002		A	102	0	0.0219384	-0.0267216	0.138521		0.775669	0.808304	0.232723		102
103	0.0820188	0	0	0.4384	0.130105	0.209135		0	0	0.144993	0.280026	0.106255	0.134508		0	0		0.244586	0.0815287	0.141212		0.254737	0	0.0869132	0.341012	0.170666	0.155163		G	103	0	-0.0238499	-0.0485761	0.0405607		0.854203	0.744968	0.76595		103
104	0.0964379	0	0.0216187	0.285767	0.100956	0.129951		0	0	0	0.10804	0.02701	0.0540199		0	0		0.112945	0.0376485	0.0652091		0	0	0.252431	0.00952089	0.0654879	0.124709		U	104	0	-0.0739459	-0.0633074	-0.035468		0.333787	0.480451	0.70731		104
105	0	0.0557523	0	0.770504	0.206564	0.376878		0	0	0	0.595424	0.148856	0.297712		0	0		0.165007	0.0550025	0.0952671		0	0	0.260396	0.332173	0.148142	0.173552		G	105	0	-0.057708	-0.151562	-0.0584219		0.81809	0.535062	0.787705		105
106	0.742135	0	0.415229	0.222148	0.344878	0.314518		0.0964687	0	0.236454	0.196904	0.132457	0.106158		0	0		0	0	0		0	0	0.805597	0.00620914	0.202951	0.401774		U	106	0	-0.212421	-0.344878	-0.141926		0.247859	0.122999	0.598116		106
107	0.139897	0	0.14241	0.168227	0.112633	0.0761727		0	0	0	0.220895	0.0552239	0.110448		0	0		0.0810734	0.0270245	0.0468078		0	0.0407469	0.0791319	0.149092	0.0672426	0.0634145		G	107	0	-0.0574095	-0.0856089	-0.0453907		0.424967	0.15027	0.395027		107
108	0.416769	0	0.634874	0.155434	0.301769	0.280869		0.17285	0	0.165502	0.186076	0.131107	0.0878181		0.0534273	0		0.0719139	0.0417804	0.0373449		0	0	0.412754	0.15505	0.141951	0.19477		U	108	0	-0.170662	-0.259989	-0.159818		0.290165	0.180548	0.385791		108
109	0.110101	0	0.186827	0.0606263	0.0893886	0.0790378		0.0384943	0.0524122	0.040977	0.0653942	0.0493194	0.0123118		0.0267224	0		0	0.00890746	0.0154282		0.0040488	0	0.146345	0.0685905	0.054746	0.0686763		G	109	0	-0.0400692	-0.0804811	-0.0346426		0.355096	0.14993	0.532731		109
110	0	0	0	0.184292	0.0460729	0.0921459		0	0	0	0.109343	0.0273358	0.0546717		0.0667731	0.336943		0.0273496	0.143688	0.16852		0.129471	0.00324098	0	0.0568549	0.0473918	0.0606132		C	110	0	-0.0187371	0.0976155	0.00131883		0.738472	0.364812	0.981696		110
111	0.274643	0	0.291419	0.0927783	0.16471	0.141944		0.0658065	0	0	0.0526197	0.0296065	0.034608		0.0580438	0	0	0	0.014511	0.0290219		0.00265685	0	0.105324	0	0.0269953	0.0522343		C	111	0	-0.135104	-0.150199	-0.137715		0.113878	0.0834908	0.118452		111
112	0	0.00865559	0.024353	0.119992	0.0382502	0.0554191		0	0	0	0.0572108	0.0143027	0.0286054		0	0.0354628	0	0.00945182	0.0112286	0.0167592		0	0	0	0	0	0		C	112	0	-0.0239475	-0.0270216	-0.0382502		0.471641	0.386624	0.216688		112
113	0.165809	0.0705802	0.151967	0.157159	0.136379	0.0442357		0.0748676	0.020282	0.0418882	0.109513	0.0616378	0.039019		0.0488381	0	0	0.0811676	0.0325014	0.0397826		0	0.0538674	0.147259	0.0450021	0.061532	0.0618256		G	113	0	-0.0747411	-0.103877	-0.0748468		0.0444259	0.0129507	0.0964694		113
114	0.0230697	0	0	0.244095	0.0667912	0.118702		0.0140871	0	0	0.237709	0.0629491	0.116696		0	0	0.0137633	0.156105	0.0424672	0.0760361		0.0426688	0	0.0221325	0.168885	0.0584215	0.0756752		U	114	0	-0.00384201	-0.024324	-0.00836968		0.964679	0.741793	0.909227		114
115	0	0.0954007	0	0.535957	0.157839	0.256058		0	0	0.00113726	0.516314	0.129363	0.257968		0	0.218375	0.287702	0.33827	0.211087	0.149059		0.12462	0	0	0.114695	0.0598287	0.069203		C	115	0	-0.0284765	0.0532472	-0.0980106		0.880628	0.731583	0.487787		115
116	0.651312	0.36856	0.282822	0.69074	0.498358	0.203067		0.427602	0.208154	0.290625	0.486284	0.353166	0.126756		0.0548399	0	0.502392	0.435092	0.248081	0.25725		0	0.111619	0.685569	0.269339	0.266632	0.300354		U	116	0	-0.145192	-0.250277	-0.231727		0.270693	0.177546	0.248369		116
117	0.424656	0.127688	0.0300361	0.42553	0.251978	0.203834		0.264553	0	0.240892	0.285228	0.197668	0.133018		0.128505	0	0.276471	0.188335	0.148328	0.116068		0.0810994	0	0.46714	0.248215	0.199114	0.206416		G	117	0	-0.0543096	-0.10365	-0.0528642		0.67106	0.410831	0.728015		117
118	1.16537	0.217103	1.04973	0.876348	0.827137	0.423678		0.944581	0.204161	0.772059	0.910269	0.707768	0.343919		0.591846	0	0.916387	0.771815	0.570012	0.40253		0.572771	0.138621	0.803859	0.74816	0.565853	0.301363		U	118	0	-0.119369	-0.257125	-0.261284		0.677062	0.41274	0.353655		118
119	2.10765	0.506284	0.609884	2.44471	1.41713	1.00233		1.88807	0	1.42401	1.99924	1.32783	0.919608		1.57978	0.946055	1.61238	1.56082	1.42476	0.319845		1.68792	0.910754	0.908908	1.4721	1.24492	0.396832		U	119	0	-0.0893035	0.0076271	-0.172211		0.899828	0.988902	0.760184		119
120	0.516727	0.019214	0.168042	0.327803	0.257947	0.213638		0.24768	0	0.173471	0.245191	0.166585	0.116266		0.114598	0	0.250954	0.126182	0.122934	0.102603		0.123026	0	0.486787	0.0627544	0.168142	0.218287		G	120	0	-0.0913611	-0.135013	-0.0898049		0.480922	0.297989	0.577948		120
121	1.3305	0.263623	0.154732	1.48773	0.809146	0.69717		0.677406	0	0.371064	0.914548	0.490754	0.395645		0.114933	0	0.938776	0.885386	0.484774	0.496117		0.197049	0.141247	0.925847	0.785338	0.51237	0.401096		U	121	0	-0.318391	-0.324372	-0.296776		0.457236	0.477064	0.488386		121
122	0.0984877	0.102432	0	0.402301	0.150805	0.174231		0.112042	0	0.0632165	0.377719	0.138244	0.166108		0.0678658	0	0.211261	0.250602	0.132432	0.11816		0.142043	0.0583088	0.139108	0.159109	0.124642	0.0450931		G	122	0	-0.012561	-0.0183732	-0.0261628		0.920285	0.867173	0.781036		122
123	1.81757	0.910143	1.87007	1.73184	1.5824	0.451781		1.5662	0.44338	1.72312	1.71539	1.36202	0.61667		1.3999	1.10024	1.68799	1.69046	1.46965	0.281518		1.25578	1.38055	1.36223	1.56689	1.39136	0.129301		U	123	0	-0.220385	-0.112757	-0.19104		0.585186	0.68659	0.44723		123
124	0.868872	0.599806	0.802827	0.939042	0.802637	0.146212		0.298863	0.251266	0.518347	0.797664	0.466535	0.249523		0.435468	0.506422	0.744759	0.662351	0.58725	0.141445		0.591538	0.551137	0.598522	0.565082	0.57657	0.0222463		G	124	0	-0.336102	-0.215387	-0.226067		0.0590992	0.0785515	0.0223068		124
125	0.488872	0.554732	0.402507	0.509863	0.488993	0.0638673		0.475635	0.300401	0.481851	0.526978	0.446216	0.0998665		0.412099	0.427663	0.468024	0.511267	0.454763	0.0444342		0.408782	0.52782	0.485066	0.536299	0.489492	0.0582916		A	125	0	-0.0427775	-0.0342301	0.000498265		0.497614	0.41276	0.991178		125
126	0	0.162564	0	0.0936371	0.0640502	0.079131		0	0	0	0.150441	0.0376103	0.0752207		0.00917481	0.300047	0.113391	0.0767142	0.124832	0.12453		0.082118	0.118336	0	0	0.0501134	0.0597252		C	126	0	-0.0264398	0.0607814	-0.0139367		0.645314	0.441505	0.788038		126
127	0.0746819	0	0	0	0.0186705	0.0373409		0	0	0	0.0121222	0.00303054	0.00606108		0	0	0.098136	0	0.024534	0.049068		0	0	0.0912144	0	0.0228036	0.0456072		U	127	0	-0.0156399	0.00586354	0.00413313		0.439953	0.855433	0.89306		127
128	0	0	0	0	0	0		0	0	0	0.126456	0.0316139	0.0632279		0	0	0.170689	0	0.0426723	0.0853446		0	0	0	0	0	0		C	128	0	0.0316139	0.0426723	0		0.355918	0.355918	#DIV/0!		128
129	0	0	0	0	0	0		0	0	0	0.159644	0.0399111	0.0798221		0	0	0.0719792	0.127948	0.0499819	0.0620726		0	0	0	0	0	0		U	129	0	0.0399111	0.0499819	0		0.355918	0.158429	#DIV/0!		129
130	0.12128	0.262963	0.0542059	0.258531	0.174245	0.103585		0	0.112527	0.035692	0.264659	0.10322	0.117422		0	0.222478	0.147249	0.145869	0.128899	0.0930891		0.0187587	0.140997	0	0.213927	0.0934208	0.101796		G	130	0	-0.0710251	-0.0453457	-0.0808239		0.39927	0.539041	0.308288		130
131	0.000258463	0	0.00848906	0	0.00218688	0.00420322		0	0.00456954	0	0	0.00114239	0.00228477		0	0	0	0	0	0		0	0	0.0568033	0	0.0142008	0.0284017		G	131	0	-0.0010445	-0.00218688	0.012014		0.677636	0.338176	0.434715		131
132	0.18288	0.620958	0	0.779254	0.395773	0.365023		0.0573707	0.0449182	0.11137	0.503919	0.179394	0.218264		0	0	0.483198	0.357009	0.210052	0.247957		0.19866	0	0	0.0864792	0.0712848	0.0941954		U	132	0	-0.216378	-0.185721	-0.324488		0.348163	0.432194	0.135941		132
133	0.927535	0.960855	0.829403	1.32177	1.00989	0.215276		0.694362	0.955408	0.847076	1.03565	0.883123	0.147669		0.784871	1.25595	0.888097	0.944485	0.968351	0.202804		0.980206	1.26228	0.724987	1.16199	1.03236	0.235842		A	133	0	-0.126768	-0.0415395	0.0224739		0.368959	0.788221	0.892666		133
134	0.657365	0.586201	0.418692	0.912237	0.643624	0.205129		0.614548	0.608236	0.634065	0.790219	0.661767	0.0863374		0.620006	0.742179	0.762561	0.819885	0.736158	0.0841326		0.757129	0.990106	0.720199	0.87819	0.836406	0.12269		A	134	0	0.0181431	0.0925341	0.192782		0.875838	0.435842	0.157849		134
135	0.00781778	0.170879	0.120662	0.270784	0.142536	0.109359		0.108762	0.127917	0.0671759	0.313555	0.154353	0.109122		0.109988	0.35459	0.275793	0.315585	0.263989	0.107589		0.239338	0.304611	0.0257692	0.287555	0.214318	0.128703		C	135	0	0.0118168	0.121453	0.0717822		0.88343	0.164426	0.42791		135
136	0.114018	0.109073	0	0.24499	0.11702	0.100237		0.0838059	0	0.186479	0.242683	0.128242	0.107872		0.00423889	0.0896346	0.366127	0.188526	0.162132	0.155453		0	0	0.162469	0.162123	0.0811478	0.0937015		U	136	0	0.0112218	0.0451114	-0.0358724		0.883856	0.643019	0.619801		136
137	0.0832842	0.0680466	0.023848	0.07854	0.0634297	0.027145		0.0533855	0	0.0429313	0.025443	0.0304399	0.0233387		0.052294	0.00547198	0.0917685	0	0.0373836	0.0431892		0.0248203	0.04026	0.0314741	0	0.0241386	0.0172901		A	137	0	-0.0329898	-0.0260461	-0.0392911		0.114888	0.346562	0.0503573		137
138	0	0.0144288	0	0.0239461	0.00959371	0.0117395		0	0	0	0.0412089	0.0103022	0.0206044		0	0.051691	0.0246761	0	0.0190918	0.0246501		0	0	0	0	0	0		G	138	0	0.000708509	0.00949806	-0.00959371		0.954292	0.512615	0.153285		138
139	0	0.01745	0.0545514	0	0.0180003	0.0257184		0	0	0.0284612	0.00935122	0.0094531	0.0134169		0.0230516	0.0160519	0.0156341	0	0.0136844	0.00973676		0.0189058	0	0.047012	0	0.0164794	0.0222206		A	139	0	-0.00854723	-0.00431594	-0.00152089		0.577155	0.764232	0.931601		139
140	0	0.0624164	0.412309	0.17168	0.161601	0.181575		0	0.00183195	0.0920993	0.0678282	0.0404399	0.0467075		0.0349707	0.12337	0.101298	0.101023	0.0901655	0.0382572		0.0297536	0.0939154	0	0.114189	0.0594644	0.0535424		G	140	0	-0.121161	-0.0714359	-0.102137		0.24373	0.470551	0.322011		140
141	0.0238346	0.0256576	0	0	0.012373	0.0143065		0.0366914	0.0951231	0.0154649	0	0.0368198	0.0416774		0.0735482	0.0271901	0.0265273	0	0.0318164	0.030568		0.0323885	0.0388497	0.129278	0	0.0501291	0.0554361		A	141	0	0.0244468	0.0194434	0.0377561		0.309656	0.293074	0.235292		141
142	0.0310825	0.0470195	0	0.111138	0.0473101	0.0468177		0.115387	0	0.0494999	0.132399	0.0743214	0.0610987		0.151569	0.239712	0.18304	0.161868	0.184047	0.0393546		0.194919	0.16555	0.0614926	0.124372	0.136583	0.057821		U	142	0	0.0270114	0.136737	0.089273		0.509078	0.00423126	0.0533054		142
143	0	0	0	0.205927	0.0514817	0.102963		0	0	0	0.207506	0.0518765	0.103753		0	0	0.26222	0.0392154	0.0753589	0.125938		0	0	0	0	0	0		C	143	0	0.000394758	0.0238772	-0.0514817		0.995866	0.778981	0.355918		143
144	0	0	0	0.115179	0.0287948	0.0575895		0	0	0	0.125485	0.0313712	0.0627425		0	0	0	0	0	0		0	0	0	0	0	0		C	144	0	0.00257647	-0.0287948	-0.0287948		0.953718	0.355918	0.355918		144
145	0	0	0	0.0222506	0.00556265	0.0111253		0	0	0	0.0717607	0.0179402	0.0358803		0	0	0.11524	0	0.0288101	0.0576202		0	0	0	0	0	0		C	145	0	0.0123775	0.0232474	-0.00556265		0.534365	0.458365	0.355918		145
146	0	0.0738519	0	0.399857	0.118427	0.190823		0	0	0	0.466589	0.116647	0.233295		0	0.266753	0.281619	0.229098	0.194367	0.13145		0.0693776	0	0	0.0250711	0.0236122	0.0327194		U	146	0	-0.00178006	0.0759399	-0.0948151		0.990958	0.536481	0.36518		146
147	0.0839901	0.717004	0	0.335829	0.284206	0.321889		0.497328	1.17988	0.24089	0.802085	0.680045	0.404544		0.894283	0.991023	0.748546	0.59742	0.807818	0.172066		0.555394	0.617346	0.168218	0.444166	0.446281	0.19874		C	147	0	0.395839	0.523612	0.162075		0.176564	0.0284581	0.424416		147		Increase
148	0.351533	0.15539	0.267609	0.0296267	0.20104	0.139697		0.174494	0.374818	0.197518	0.217404	0.241059	0.0908801		0.400629	0.296527	0.337344	0.221791	0.314073	0.0749606		0.308083	0.363349	0.683448	0.291391	0.411567	0.183844		A	148	0	0.0400189	0.113033	0.210528		0.648054	0.203776	0.118037		148
149	0.250573	0.0942666	1.27359	0.138384	0.439204	0.560138		0.116097	0.204712	0.120312	0.231551	0.168168	0.0587495		0.259483	0.181699	0.266409	0.230391	0.234495	0.0385019		0.195658	0.264052	0.346029	0.239357	0.261274	0.0631848		G	149	0	-0.271036	-0.204709	-0.177931		0.372982	0.493348	0.551117		149
150	0.137184		0	0	0.045728	0.0792032		0		0	0	0	0		0.0808067	0.0249423	0.00943534	0	0.0287961	0.0361663		0.012758	0.0335008	0.045878	0	0.0230342	0.0205553		A	150	0	-0.045728	-0.0169319	-0.0226938		0.373901	0.715193	0.596295		150
151	0.321062		0	0.0458166	0.122293	0.173657		0		0	0.0436885	0.0145628	0.0252236		0.0748939	0	0.0170822	0	0.022994	0.0355246		0	0.0255856	0	0.00664784	0.00805835	0.0120977		C	151	0	-0.10773	-0.0992987	-0.114234		0.347561	0.302809	0.23286		151
152	0		0	0.293409	0.097803	0.1694		0		0	0.554918	0.184973	0.320382		0	0.207005	0.32902	0.234087	0.192528	0.138605		0	0	0	0	0	0		C	152	0	0.0871697	0.0947248	-0.097803		0.698351	0.450724	0.285591		152
153	0.876549		0.405553	0.472765	0.584955	0.254754		0.610635		0.27788	1.10587	0.664797	0.416646		0.722584	1.11282	1.1097	0.907224	0.963083	0.186975		0.582889	0.500691	0.361885	0.818301	0.565941	0.191372		C	153	0	0.0798411	0.378127	-0.0190142		0.791096	0.0710723	0.913892		153
154	0		0	0.489234	0.163078	0.282459		0		0	0.594275	0.198092	0.343105		0	0.219731	0.559858	0.309679	0.272317	0.231659		0	0	0.328322	0.127952	0.114069	0.155049		U	154	0	0.0350138	0.109239	-0.0490093		0.898049	0.596565	0.777621		154
155	0.229874		0	0.218697	0.149524	0.129612		0		0	0.267774	0.089258	0.154599		0.0422855	0.393667	0.28464	0.261289	0.24547	0.147231		0.0738284	0.0635443	0.720795	0.106835	0.241251	0.320229		U	155	0	-0.0602655	0.0959467	0.0917271		0.632169	0.412066	0.665013		155
156	0.596276		1.05157	1.99241	1.21342	0.712001		1.49355		1.51203	2.96912	1.99157	0.846636		2.5874	4.84919	2.28779	2.70918	3.10839	1.17396		1.89605	2.90646	1.60582	2.44869	2.21425	0.578951		U	156	0	0.778145	1.89497	1.00083		0.29003	0.0582891	0.0942023		156
157	6.03233		9.12108	3.46253	6.20531	2.83324		8.49028		3.92707	5.66632	6.02789	2.30299		7.85244	8.81722	4.29726	4.50206	6.36724	2.30738		4.00356	3.41374	2.77689	3.18779	3.34549	0.511824		U	157	0	-0.177426	0.161929	-2.85982		0.936967	0.936488	0.0968345		157
158	0.969019		0.790907	0.844251	0.868059	0.0914117		1.26962		1.23782	1.33831	1.28192	0.0513617		1.59366	2.3026	1.47001	1.69556	1.76546	0.369777		1.52001	1.88586	1.56565	1.79244	1.69099	0.176268		A	158	0	0.41386	0.897401	0.822935		0.00239482	0.0101101	0.000771356		158	Increase	Increase	Increase
159	0.414282		0.5327	0.381976	0.442986	0.0793559		0.272734		0.38407	0.534719	0.397174	0.131483		0.544928	0.820182	0.439383	0.506538	0.577758	0.167399		0.468109	0.654656	0.291123	0.476428	0.472579	0.148451		G	159	0	-0.0458117	0.134772	0.0295929		0.632636	0.260271	0.769912		159
160	0.131067		0.469714	0.112798	0.237859	0.200999		0.726312		0.606436	0.506561	0.613103	0.110027		1.088	2.29468	0.596119	0.544775	1.13089	0.813584		1.27107	1.06677	0.236742	0.465839	0.760105	0.488408		U	160	0	0.375243	0.893034	0.522246		0.0470392	0.128617	0.147333		160	Increase
161	0.602154		0.323057	0.105782	0.343664	0.248827		1.29301		0.802707	0.695283	0.930332	0.318646		1.24865	1.8476	0.990789	0.79737	1.2211	0.456747		1.16854	1.13012	1.03883	0.698418	1.00898	0.214066		C	161	0	0.586668	0.877438	0.665311		0.0658186	0.0312685	0.012494		161		Increase	Increase
162	0.147901		0.179234	0.286112	0.204416	0.0724647		0.270094		0.544383	0.465642	0.426706	0.141229		0.489334	0.778692	0.467614	0.46934	0.551245	0.151952		0.703682	0.764946	0.498718	0.564403	0.632937	0.122669		A	162	0	0.22229	0.346829	0.428521		0.0723285	0.0156222	0.00314414		162		Increase	Increase
163	0.0289938		0.386446	0.281757	0.232399	0.183767		0.297861		0.539839	0.371499	0.403066	0.124039		0.274591	0.689619	0.481228	0.460329	0.476442	0.169775		0.423274	0.382595	0.403698	0.451499	0.415267	0.0293151		G	163	0	0.170667	0.244042	0.182867		0.253303	0.128309	0.0991376		163
164	0.0657909		0.0854917	0.0119449	0.0544092	0.0380715		0.00539954		0.0857871	0.0680705	0.0530857	0.0422368		0	0	0.126406	0.0923542	0.05469	0.0646626		0.0151731	0.0167021	0.22897	0.0736214	0.0836167	0.100647		U	164	0	-0.00132345	0.000280833	0.0292075		0.969776	0.994977	0.659023		164
165	0		0	0.444293	0.148098	0.256513		0		0.112903	0.505939	0.206281	0.265581		0	0.282401	0.261165	0.429631	0.243299	0.178664		0.239378	0.298888	0.00442594	0.298845	0.210384	0.14014		G	165	0	0.0581829	0.0952017	0.0622865		0.798416	0.584237	0.693438		165
166	0.1256		0	1.11401	0.413205	0.610159		0.169356		0.516687	1.47915	0.721732	0.678546		0	0	1.51735	1.30028	0.704408	0.818194		0	0.387304	0.835816	0.80264	0.50644	0.394503		U	166	0	0.308527	0.291203	0.0932352		0.589588	0.629259	0.813999		166
167	0.233302		0	0.247044	0.160115	0.138834		0		0.179831	0.450964	0.210265	0.227017		0.0583433	0.188588	0.275227	0.257626	0.194946	0.0984457		0.464895	0.308914	0.272156	0.361886	0.351963	0.0838144		G	167	0	0.0501494	0.0348308	0.191847		0.760473	0.711114	0.0697531		167
168	0		0.0558691	0.240614	0.0988277	0.125928		0		0.161929	0.261493	0.141141	0.13198		0	0.249338	0.178645	0.259315	0.171824	0.120046		0.12975	0.265741	0.342992	0.229091	0.241893	0.0885621		G	168	0	0.042313	0.0729968	0.143066		0.708402	0.470342	0.134842		168
169	0.703451		0.116137	0.714627	0.511405	0.342358		0.318246		0.349496	0.643905	0.437215	0.179679		0.199105	0.411751	0.771853	0.686444	0.517288	0.261913		0.367293	0.385722	1.21404	0.538379	0.626359	0.399221		A	169	0	-0.0741892	0.00588351	0.114954		0.756315	0.980292	0.706573		169
170	0.196652		0.220995	0.0677117	0.161786	0.0823751		0.0291342		0.118463	0.054299	0.0672987	0.0460614		0.0449374	0.0403529	0.157441	0.124048	0.0916949	0.0582853		0.0875411	0	0.610642	0.0661013	0.191071	0.282184		A	170	0	-0.0944875	-0.0700913	0.0292848		0.157933	0.240592	0.871198		170
171	0.848854	1.02656	0.830279	1.18663	0.973081	0.167619		0.855471	1.08995	1.14233	1.28981	1.09439	0.180361		1.1027	1.48281	1.11563	1.36351	1.26616	0.187788		1.23436	1.4842	1.43706	1.4299	1.39638	0.110666		A	171	0	0.121312	0.293083	0.423301		0.362492	0.0587458	0.00559228		171			Increase
172	0.499359	0.301392	0.294158	0.3457	0.360152	0.0955604		0.349753	0.428233	0.396934	0.332018	0.376735	0.0439226		0.331249	0.36711	0.415156	0.488999	0.400628	0.0682089		0.398041	0.432438	0.705408	0.432581	0.492117	0.143119		A	172	0	0.0165821	0.0404759	0.131965		0.763186	0.516273	0.176005		172
173	0	0.233885	0	0.294345	0.132058	0.154472		0	0.0372414	0	0.321798	0.0897598	0.155685		0	0.318461	0.20503	0.328554	0.213011	0.152651		0.233308	0.149772	0.1258	0.255678	0.191139	0.0630447		U	173	0	-0.0422978	0.0809539	0.0590819		0.713006	0.484125	0.505366		173
174	0	0	0	0	0	0		0	0	0	0.0284082	0.00710206	0.0142041		0	0	0.20201	0	0.0505025	0.101005		0	0	0.0273952	0	0.00684881	0.0136976		C	174	0	0.00710206	0.0505025	0.00684881		0.355918	0.355918	0.355918		174
175	0	0	0	0	0	0		0	0	0	0	0	0		0	0	0.0513504	0	0.0128376	0.0256752		0	0	0	0	0	0		U	175	0	0	0.0128376	0		#DIV/0!	0.355918	#DIV/0!		175
176	0	0.00737589	5.59425	0	1.40041	2.7959		0	0	0	0	0	0		0	0	0.262589	0	0.0656472	0.131294		0	0	0	0	0	0		C	176	0	-1.40041	-1.33476	-1.40041		0.355134	0.377039	0.355134		176
177	0	0.465156	0	0.0499648	0.12878	0.225484		0	0.284467	0	0.241982	0.131612	0.152959		0	0.447471	0.38095	0.17029	0.249678	0.204121		0	0.0564399	0	0	0.01411	0.0282199		U	177	0	0.00283203	0.120898	-0.11467		0.984089	0.45691	0.351818		177
178	0.248718	0.273907	1.05611	0.22739	0.451532	0.403501		0.237677	0.303493	0.159277	0.115	0.203862	0.0835745		0.30861	0.289545	0.193265	0.142884	0.233576	0.0787671		0.126796	0.226093	0.263914	0.222882	0.209921	0.0584651		A	178	0	-0.24767	-0.217955	-0.24161		0.274615	0.32981	0.280751		178
179	0.308444	0.728624	0.786914	0.265158	0.522285	0.273524		0.596592	0.81918	0.53113	0.613424	0.640081	0.124564		0.645165	1.12668	0.477273	0.49957	0.687172	0.302315		0.649888	0.48318	0.280826	0.417143	0.457759	0.153313		G	179	0	0.117797	0.164887	-0.0645255		0.46293	0.449457	0.694955		179
180	2.17408	4.36585	1.27765	1.93285	2.43761	1.34013		6.23256	7.17906	3.96244	3.4643	5.20959	1.78201		6.0207	6.04022	2.42694	3.41739	4.47631	1.83958		3.78988	1.4717	1.47542	1.99891	2.18398	1.09887		C	180	0	2.77198	2.0387	-0.253632		0.0473908	0.123395	0.77961		180	Increase
181	1.33045	1.92702	1.38591	1.86265	1.62651	0.311773		1.56258	1.59086	1.77375	1.92426	1.71286	0.169182		1.87059	2.62917	1.46093	1.98267	1.98584	0.483975		2.18215	2.08579	0.677913	1.75722	1.67577	0.689659		A	181	0	0.086353	0.359332	0.0492594		0.643616	0.258415	0.900688		181
182	0.438982	1.38385	0.379126	0.834205	0.759042	0.462895		0.598788	0.779141	0.679231	0.919338	0.744125	0.138154		0.468121	1.12955	0.602217	0.889812	0.772426	0.296025		0.736539	0.500361	0.391734	0.611502	0.560034	0.147974		G	182	0	-0.0149174	0.0133841	-0.199008		0.952759	0.962725	0.444086		182
183	2.49099	2.68845	1.76241	1.66437	2.15156	0.513895		2.0051	1.83584	1.61765	1.4913	1.73747	0.228222		1.45258	0.193167	1.70661	1.77759	1.28249	0.739496		1.17449	0.34443	1.56474	1.48983	1.14337	0.558826		U	183	0	-0.414083	-0.869067	-1.00818		0.191221	0.101825	0.0377285		183			Decrease
184	2.44723	2.83095	2.51638	2.8821	2.66917	0.219177		1.94274	2.63344	2.44671	2.44637	2.36732	0.296448		2.18432	2.73262	1.96343	2.28853	2.29223	0.323374		2.18945	2.53922	1.1509	2.3001	2.04492	0.613624		G	184	0	-0.30185	-0.376938	-0.624246		0.152642	0.101874	0.103831		184
185	1.77537	1.32088	0.747852	1.03081	1.21873	0.438684		0.821369	1.56971	0.720625	0.789286	0.975248	0.39853		0.661519	0.833931	0.865861	0.848004	0.802329	0.0947782		0.363203	0.514538	1.93924	0.890607	0.926897	0.710388		G	185	0	-0.243481	-0.4164	-0.291831		0.442706	0.112912	0.510689		185
186	0.363479	0.447351	0.0999725	0.237712	0.287129	0.151625		0.180437	0.492682	0.155722	0.264597	0.273359	0.153463		0.257826	0.387757	0.228938	0.237764	0.278071	0.074116		0.228063	0.256882	0.352337	0.185117	0.2556	0.0709125		C	186	0	-0.0137693	-0.00905737	-0.0315289		0.902596	0.918023	0.719347		186
187	0.399474	0.174269	0.140017	0.10052	0.20357	0.134034		0.161081	0.161574	0.119219	0.0580041	0.12497	0.0488582		0.0212791	0	0.197358	0.0710914	0.0724321	0.088452		0	0.0133369	0.28883	0.0827339	0.0962251	0.133427		G	187	0	-0.0786001	-0.131138	-0.107345		0.312727	0.153545	0.299604		187
188	0	0.0893815	0	0	0.0223454	0.0446908		0	0.0540322	0	0	0.0135081	0.0270161		0.0148724	0.04535	0.0353591	0.0199359	0.0288794	0.0140172		0	0	0	0	0	0		C	188	0	-0.00883732	0.00653397	-0.0223454		0.746552	0.789607	0.355918		188
189	0	0.0480314	0	0	0.0120079	0.0240157		0	0	0	0.0214833	0.00537084	0.0107417		0	0.00455962	0.00762258	0.00490669	0.00427222	0.00316027		0	0	0	0	0	0		C	189	0	-0.00663702	-0.00773563	-0.0120079		0.631863	0.546605	0.355918		189
190	0	0.00594084	0	0.0354302	0.0103427	0.0169578		0	0	0	0.137937	0.0344842	0.0689685		0.10882	0	0.100716	0.16142	0.0927389	0.0674284		0.0197155	0	0.162845	0.121094	0.0759137	0.0785695		C	190	0	0.0241415	0.0823961	0.065571		0.521966	0.0555091	0.153895		190
191	0.19826	0.503153	0.236527	0.529543	0.366871	0.173642		0.27615	0.486588	0.441168	0.642188	0.461523	0.150605		0.555281	0.617205	0.486494	0.630861	0.57246	0.0660761		0.614845	0.638423	0.406614	0.775576	0.608864	0.152323		G	191	0	0.0946525	0.205589	0.241993		0.441674	0.0688439	0.081		191
192	1.58431	2.09234	1.72455	1.8514	1.81315	0.215738		1.91281	2.47575	2.18847	2.28746	2.21612	0.234701		2.69024	3.15952	1.85849	2.44523	2.53837	0.541543		2.74407	2.98529	1.81926	2.54716	2.52394	0.502798		A	192	0	0.402971	0.725217	0.71079		0.044793	0.0472798	0.0407571		192	Increase	Increase	Increase
193	1.21107	5.2217	1.07147	1.71797	2.30555	1.96384		4.33697	5.18814	3.46558	4.18586	4.29413	0.706945		6.88103	8.47556	2.81103	4.21002	5.59441	2.55735		5.15318	5.22622	1.49223	3.53885	3.85262	1.75576		A	193	0	1.98858	3.28886	1.54706		0.105364	0.0874466	0.284669		193
194	2.05499	2.17102	1.27483	0.915908	1.60419	0.607376		3.33763	5.7698	1.89107	1.82922	3.20693	1.84526		3.23006	1.12167	2.08977	2.16649	2.152	0.86176		1.77455	1.34618	3.02211	1.99595	2.0347	0.711386		C	194	0	1.60275	0.547812	0.430511		0.150024	0.338764	0.392824		194
195	0.919072	0.819403	0.887644	0.540914	0.791758	0.172327		1.26197	1.64125	1.24038	0.921242	1.26621	0.294584		1.59143	1.46847	1.10461	1.22832	1.34821	0.221608		1.3698	1.40665	1.64371	1.28548	1.42641	0.153486		A	195	0	0.474452	0.55645	0.634651		0.0319812	0.00741452	0.00151445		195	Increase	Increase	Increase
196	0.153931	0.156096	1.00562	0	0.328911	0.457017		0.224329	0.293716	0.184164	0.0545002	0.189177	0.100543		0.277629	0.291487	0.164418	0.130562	0.216024	0.0805335		0.164763	0.165467	0.274259	0.0811615	0.171412	0.079167		G	196	0	-0.139733	-0.112887	-0.157498		0.572194	0.643859	0.522376		196
197	0.0256681	0.0293627	0.215522	0	0.0676383	0.0994505		0.046325	0.15247	0.0713743	0.00968448	0.0699635	0.0605576		0.0398943	0.158589	0.0877526	0	0.0715589	0.0682148		0.0213999	0.00965285	0.132799	0	0.040963	0.0618463		G	197	0	0.00232513	0.00392058	-0.0266753		0.969438	0.950271	0.664734		197
198	0.0267945	0.110963	0.137097	0.028499	0.0758383	0.0566647		0	0	0.0403298	0.10226	0.0356474	0.0483067		0	0.120899	0.107371	0.00749345	0.0589409	0.0640447		0.0221214	0.0773891	0	0	0.0248776	0.0365278		G	198	0	-0.0401909	-0.0168974	-0.0509607		0.321829	0.706364	0.181343		198
199	0.130746	0.532465	0.123513	0.295109	0.270458	0.191805		0.192875	0.347801	0.216981	0.338056	0.273928	0.0803785		0.236103	0.27127	0.211362	0.249553	0.242072	0.0250815		0.212398	0.219864	0.18371	0.232653	0.212156	0.0207264		A	199	0	0.00347004	-0.028386	-0.0583018		0.974461	0.779035	0.567708		199
200	0.386015	0.613069	0.311937	0.167217	0.36956	0.186038		0.27441	0.458085	0.216086	0.184431	0.283253	0.122368		0.13089	0.347815	0.37505	0.237872	0.272907	0.111715		0.208313	0.111544	0.368268	0.177014	0.216285	0.109049		C	200	0	-0.0863065	-0.096653	-0.153275		0.467675	0.407337	0.204986		200
201	1.21452	2.9548	1.2343	1.7695	1.79328	0.815909		1.18046	1.65324	1.21978	1.94689	1.50009	0.366892		1.3722	0.850042	1.2588	1.42634	1.22685	0.260723		1.3431	0.701827	1.06493	1.60675	1.17915	0.38756		U	201	0	-0.293188	-0.566434	-0.614128		0.53648	0.234147	0.222776		201
202	1.61226	3.04594	1.40318	2.42665	2.12201	0.757851		2.26302	2.45963	1.95403	2.93559	2.40307	0.411512		1.84429	1.48891	2.10434	2.44207	1.9699	0.403379		1.77059	1.34274	1.05789	2.13731	1.57713	0.474619		U	202	0	0.281059	-0.152106	-0.544876		0.538662	0.735201	0.268701		202
203	0.462989	0.884392	0.223295	0.759885	0.58264	0.297722		0.28282	0.48192	0.410288	0.844889	0.504979	0.241103		0.517698	0.921477	0.565432	0.833611	0.709554	0.198227		0.833297	0.835603	0.623975	0.791674	0.771137	0.100163		G	203	0	-0.0776612	0.126914	0.188497		0.699222	0.504547	0.27531		203
204	0.840853	0.567133	0.543122	0.497329	0.612109	0.15522		0.522637	0.887814	0.483023	0.548981	0.610614	0.186778		0.599162	0.452199	0.577934	0.631498	0.565198	0.0784859		0.451229	0.494285	1.1743	0.633803	0.688403	0.33317		A	204	0	-0.00149523	-0.0469108	0.0762943		0.990575	0.609025	0.692471		204
205	1.07003	0.811038	1.14351	0.776517	0.950273	0.183719		0.887705	1.00997	1.04764	0.901413	0.961681	0.0792147		0.999052	0.615183	0.943341	1.06351	0.905272	0.199529		0.876981	1.13589	1.34084	0.944562	1.07457	0.208651		A	205	0	0.0114085	-0.0450007	0.124297		0.912922	0.751303	0.405654		205
206	1.08723	1.48746	0.957394	1.35999	1.22302	0.24337		1.14966	1.13177	1.29989	1.24468	1.2065	0.0795716		1.31896	1.48323	1.18384	1.41164	1.34942	0.129256		1.31547	1.69098	1.3056	1.12607	1.35953	0.237498		A	206	0	-0.016519	0.126399	0.136512		0.90155	0.394323	0.452661		206
207	0.626536	0.996672	0.847378	0.783783	0.813592	0.153339		0.920221	0.603113	1.06507	1.32428	0.97817	0.300758		1.26802	1.56525	0.909817	1.33534	1.26961	0.271526		1.62417	1.54072	0.704786	1.12311	1.2482	0.423425		G	207	0	0.164578	0.456015	0.434604		0.36721	0.0264673	0.101825		207		Increase
208	1.47676	1.04404	1.31265	0.878605	1.17802	0.267688		2.42558	1.89411	1.68239	1.67059	1.91817	0.353521		2.45997	1.64311	1.64026	1.94854	1.92297	0.386121		1.52135	1.14301	1.71463	1.46507	1.46101	0.237422		C	208	0	0.74015	0.744955	0.282996		0.0156455	0.0192912	0.164773		208	Increase	Increase
209	0.250629	0.138653	0.403162	0.0123716	0.201204	0.166133		0.196409	0.297752	0.130856	0.0720129	0.174258	0.0967459		0.156802	0.107272	0.200552	0.211983	0.169152	0.0476168		0.139609	0.0668124	0.662796	0.141329	0.252637	0.275636		G	209	0	-0.0269465	-0.0320518	0.0514325		0.78864	0.723439	0.76009		209
210	0.981158	1.39658	1.16892	1.02415	1.1427	0.187342		0.819372	1.17369	1.15719	1.21716	1.09185	0.183406		1.09516	1.15963	0.997339	1.10282	1.08874	0.0673759		0.919586	1.12975	1.11559	1.15504	1.07999	0.108175		A	210	0	-0.0508494	-0.0539636	-0.0627084		0.711473	0.607276	0.583184		210
211	0.876907	2.45043	1.63853	1.4494	1.60381	0.650691		0.871184	1.51716	1.21258	1.64721	1.31203	0.345765		1.52076	1.66953	1.09376	1.71341	1.49937	0.282693		1.11413	1.56567	1.078	1.53782	1.32391	0.263745		A	211	0	-0.291781	-0.104449	-0.279907		0.458538	0.778334	0.455645		211
212	1.41447	4.06739	2.99007	1.841	2.57823	1.19514		4.50482	0.595618	3.92443	3.75405	3.19473	1.76229		5.93935	3.43361	2.18035	3.18131	3.68365	1.59822		4.16965	0	1.04666	2.03611	1.81311	1.77744		A	212	0	0.616496	1.10542	-0.765126		0.583622	0.31036	0.501788		212
213	5.07483	5.48282	5.71567	1.49966	4.44324	1.98018		10.391	3.61624	6.1087	5.74526	6.46529	2.83864		7.66597	0	4.16555	5.19209	4.2559	3.19509		4.0173	0	4.77018	3.25135	3.00971	2.1001		G	213	0	2.02205	-0.187343	-1.43354		0.286945	0.923847	0.358922		213
214	0.544428	0.513287	0.561455	0	0.404792	0.270598		0.865904	0.371319	0.365942	0.243044	0.461552	0.276001		0.829956	0	0.395231	0.392827	0.404503	0.339046		0.497671	0	0.73221	0.0928321	0.330678	0.344012		U	214	0	0.0567599	-0.000288844	-0.0741139		0.778885	0.998981	0.7464		214
215	1.17757	1.73977	1.71661	0.957052	1.39775	0.392148		1.1975	1.27855	1.22316	1.02468	1.18097	0.109545		1.11188	1.01042	1.0537	1.14985	1.08146	0.0616957		1.0691	0.988005	1.06239	0.797038	0.979133	0.126838		A	215	0	-0.216778	-0.316286	-0.418617		0.327919	0.162158	0.0884948		215
216	1.43635	1.68369	1.52904	1.0359	1.42124	0.276415		1.07603	1.2508	1.12906	1.02937	1.12132	0.0954486		1.03415	1.03925	0.996692	1.04295	1.02826	0.0213528		1.00639	1.13234	1.17356	0.766359	1.01966	0.183229		A	216	0	-0.299926	-0.392983	-0.401582		0.0860914	0.0297624	0.0517313		216		Decrease
217	1.83094	2.04942	2.28707	1.46735	1.9087	0.348237		1.43103	1.66729	1.64071	1.57437	1.57835	0.105703		1.33983	1.65222	1.41913	1.57403	1.4963	0.142349		1.47979	1.82901	1.55282	1.41837	1.57	0.18121		A	217	0	-0.330346	-0.412394	-0.338698		0.119369	0.0708423	0.13518		217
218	0.337039	0.35675	0.371839	0.175411	0.31026	0.0910211		0.146461	0.222416	0.192152	0.174384	0.183853	0.0318528		0.115997	0.218627	0.263613	0.178064	0.194075	0.0626917		0.137274	0.204353	0.276069	0.114067	0.182941	0.0729392		G	218	0	-0.126406	-0.116184	-0.127319		0.0395003	0.0802042	0.0717541		218
219	0.187791	0.226448	0.136995	0.0350681	0.146575	0.0828734		0.294081	0.474244	0.12155	0.115194	0.251267	0.17019		0.562717	0.755358	0.250189	0.322991	0.472814	0.230884		0.488735	0.432176	0.209126	0.117236	0.311819	0.177194		C	219	0	0.104692	0.326238	0.165243		0.31104	0.0375322	0.142092		219		Increase
220	0.244245	0.582661	0.70947	0.219428	0.438951	0.244904		1.44986	2.10437	0.620214	0.868579	1.26076	0.661196		2.89075	3.06233	1.04214	1.56513	2.14009	0.991648		2.57188	2.08621	1.32696	1.14391	1.78224	0.666002		C	220	0	0.821805	1.70113	1.34329		0.0585566	0.0157901	0.00911572		220		Increase	Increase
221	0.204447	0.178276	0.353843	0.0609993	0.199391	0.120387		0.204517	0.287286	0.0374015	0.104936	0.158535	0.109905		0.324078	0.332612	0.157843	0.245931	0.265116	0.0814611		0.2498	0.220929	0.26489	0.101288	0.209227	0.0742347		A	221	0	-0.0408559	0.0657251	0.0098359		0.634037	0.400676	0.893932		221
222	0.0222392	0.145866	0.127208	0.0407037	0.0840043	0.0615991		0.0143427	0.0434346	0	0.0527817	0.0276398	0.0246466		0.0557085	0.210815	0.0910106	0.123512	0.120262	0.066416		0.0502375	0.0438591	0.0625524	0	0.0391623	0.0272366		G	222	0	-0.0563646	0.0362572	-0.0448421		0.140216	0.453933	0.231353		222
223	0.373316	0.244003	0.328885	0.248443	0.298662	0.0632355		0.198032	0.162756	0.175688	0.138332	0.168702	0.0249449		0.178672	0.194938	0.168115	0.202075	0.18595	0.015404		0.0898221	0.114648	0.340189	0.10825	0.163227	0.118443		A	223	0	-0.12996	-0.112712	-0.135434		0.0087241	0.0134091	0.0902249		223
224	0.38035	0.257773	1.51679	0.353711	0.627157	0.595423		0	0.172285	0.0436665	0.170916	0.0967169	0.0882885		0.0456455	0.0541485	0.23171	0.217655	0.13729	0.101135		0.0128906	0.074226	0.262411	0.100351	0.11247	0.10647		G	224	0	-0.53044	-0.489867	-0.514687		0.128458	0.155885	0.139689		224
225	1.37543	1.34399	0.980275	1.2459	1.2364	0.179439		0.420473	0.553372	0.596674	1.13322	0.675935	0.31394		0.514763	0.647946	0.895558	1.04016	0.774607	0.237143		0.79062	0.9215	0.988553	0.90605	0.901681	0.0822459		G	225	0	-0.560465	-0.461792	-0.334719		0.0211194	0.0209627	0.0146495		225	Decrease	Decrease	Decrease
226	0.601227	0.830106	0.677954	0.670363	0.694913	0.0965133		0.31845	0.273469	0.668254	0.577486	0.459415	0.19322		0.778366	0.888494	0.348502	0.527195	0.635639	0.243936		0.70285	0.725444	0.442112	0.429026	0.574858	0.16119		A	226	0	-0.235498	-0.0592734	-0.120055		0.0719913	0.667224	0.248455		226
227	0.996168	1.1506	0.676978	1.1647	0.997112	0.226666		0.528946	0.714364	0.686939	0.99543	0.73142	0.19405		0.554746	0.617912	0.75932	0.970602	0.725645	0.184346		0.552489	0.890923	0.819348	0.868171	0.782733	0.156373		G	227	0	-0.265693	-0.271467	-0.214379		0.125224	0.112488	0.170474		227
228	0.499913	0.141659	0.420958	0.201954	0.316121	0.171504		0.27515	0.3709	0.231918	0.165445	0.260853	0.0861291		0.218244	0	0.272169	0.217164	0.176894	0.120693		0.0946731	0.0527688	0.85465	0.258146	0.31506	0.370479		A	228	0	-0.0552676	-0.139227	-0.00106118		0.585585	0.232533	0.996021		228
229	0.216654	0	0.308983	0.606342	0.282995	0.251473		0.350398	0	0.509805	0.81706	0.419316	0.340081		0.553313	0	0.53305	0.661897	0.437065	0.296818		0.651777	0	0.461723	0.575765	0.422316	0.292177		U	229	0	0.136321	0.15407	0.139322		0.543024	0.458472	0.496987		229
230	0	0	0	0	0	0		0.0126308	0	0	0.0368016	0.0123581	0.0173494		0	0	0.149349	0.0706882	0.0550093	0.0711754		0	0	0.309546	0	0.0773865	0.154773		C	230	0	0.0123581	0.0550093	0.0773865		0.204141	0.173125	0.355918		230
231	0	0	0	0.20205	0.0505125	0.101025		0	0	0	0.149159	0.0372897	0.0745793		0	0	0.0412976	0.0599313	0.0253072	0.0301962		0	0	0	0	0	0		U	231	0	-0.0132229	-0.0252053	-0.0505125		0.840167	0.649506	0.355918		231
232	0	0	0	0.242476	0.060619	0.121238		0	0	0	0.847085	0.211771	0.423542		0	0	0.323624	0.572788	0.224103	0.278047		0	0	0	0	0	0		C	232	0	0.151152	0.163484	-0.060619		0.518215	0.322482	0.355918		232
233	0.0016981	0	0.280072	0	0.0704426	0.139755		0	0	0.00941195	0.0244041	0.00845401	0.0115219		0	0	0.314008	0.0458639	0.0899679	0.150917		0	0	0.523787	0	0.130947	0.261893		U	233	0	-0.0619886	0.0195253	0.0605041		0.410665	0.855684	0.697683		233
234	0.099537	0	0	0.167871	0.066852	0.0820802		0	0	0	0.147575	0.0368939	0.0737877		0	0	0.278311	0.149486	0.106949	0.134227		0	0	0.464858	0	0.116215	0.232429		C	234	0	-0.0299581	0.0400973	0.0493626		0.606787	0.628455	0.70265		234
235	0.0325444	0.172583	0.00828916	0.18595	0.0998417	0.0924063		0.0284534	0.12569	0.0363485	0.134219	0.0811778	0.0565221		0.0218522	0	0.202559	0.113869	0.0845702	0.0928539		0	0.0762409	0.114149	0.0544199	0.0612023	0.0476837		G	235	0	-0.0186639	-0.0152715	-0.0386394		0.742152	0.823392	0.485443		235
236	0.0893915	0.292075	0.0330671	0.211466	0.1565	0.117106		0.086094	0.248091	0.187693	0.207506	0.182346	0.0689165		0.150437	0.241481	0.140325	0.179386	0.177907	0.0455005		0.126524	0.236737	0.20428	0.223673	0.197804	0.0493549		A	236	0	0.0258461	0.0214073	0.0413035		0.716732	0.74488	0.539746		236
237	0.121184	0	0	0.361008	0.120548	0.170181		0.157947	0	0.192671	0.259172	0.152447	0.109968		0.2916	0	0.224476	0.288518	0.201148	0.137622		0.282642	0.0117852	0.135777	0.255407	0.171403	0.124067		C	237	0	0.0318995	0.0806004	0.0508547		0.763522	0.489192	0.646253		237
238	0.270132	0	0.12005	0.455869	0.211513	0.19685		0.234004	0	0.212931	0.173819	0.155188	0.106422		0.175981	0	0.183218	0.223641	0.14571	0.0993777		0.275571	0	0.29269	0.207802	0.194015	0.134437		G	238	0	-0.0563243	-0.0658029	-0.0174973		0.632625	0.572445	0.888095		238
239	1.76251	0	2.09593	3.64688	1.87633	1.49629		1.91931	0	2.76804	1.99368	1.67026	1.17778		2.03476	0	1.28258	2.49225	1.4524	1.08915		3.04388	0	0.561754	2.0455	1.41278	1.38817		C	239	0	-0.206071	-0.423932	-0.463547		0.835819	0.662984	0.665636		239
240	2.95417	1.67626	2.31688	2.23789	2.2963	0.523155		1.74186	1.92422	1.65811	1.35088	1.66877	0.239281		1.40275	1.00074	1.22879	1.36084	1.24828	0.180913		1.06339	1.09498	2.12936	1.19451	1.37056	0.508944		A	240	0	-0.627534	-1.04802	-0.925739		0.0718958	0.00911038	0.0442768		240		Decrease	Decrease	background high reactivity
241	3.49806	4.10263	4.39964	3.69845	3.92469	0.404325		2.09098	2.8285	3.18166	2.38765	2.6222	0.480542		2.24187	2.76924	1.76571	2.6335	2.35258	0.450629		2.3618	2.51672	1.58092	1.9865	2.11148	0.41793		G	241	0	-1.3025	-1.57211	-1.81321		0.00602455	0.00202782	0.000786835		241	Decrease	Decrease	Decrease	background high reactivity
[truncated: 111 more rows]

## Sheet: NCfirstINIBDlater-XL
	BG:NC+RNA							1INIBD:1RNA							1.5INIBD:1RNA							2INIBD:1RNA										Difference				T-Tests					Significant			Note
[truncated: 353 more rows]

[truncated: 11 more sheets: INIBDfirstNClater-SHAPE, INIBDfirstNClater-XL, IBD-SHAPE, IBD-XL, INIBD+BI-D-SHAPE, INIBD+BI-D-XL, INR269AK273A-SHAPE, INR269AK273A-XL, INIBDfirsthighNClater-SHAPE, INIBDfirsthighNClater-XL, invirioSHAPE]
